# Supplementary material for: Human brain aging is associated with dysregulation of cell type epigenetic identity
Source: GeroScience. 2024 Dec 27;47(3):3759–70. doi: 10.1007/s11357-024-01450-3 (PMC12181473; doi:10.1007/s11357-024-01450-3)
Supplement: Supplementary file 2 — Supplementary file2 (XLSX 348 KB) [file 11357_2024_1450_MOESM2_ESM.xlsx]

## Sheet: NeuN age_DML
Chrom	Position	DML type	DSS_stat	P-value	adj P-value	NeuN mCG	OLIG2 mCG
chr17	36369655	age_hyper	7.06365	1.62188e-12	1.13956e-05	0.8583	0.9493
chr1	88347897	age_hyper	7.12252	1.05975e-12	1.13956e-05	0.7884	0.9573
chr11	115852527	age_hyper	6.77211	1.26915e-11	5.94484e-05	0.8101	0.8512
chr10	95574663	age_hyper	6.70408	2.02675e-11	7.12015e-05	0.8186	0.9499
chr14	89950408	age_hyper	6.58032	4.69428e-11	0.000109943	nan	0.9652
chr1	87863812	age_hyper	6.59241	4.32737e-11	0.000109943	0.7047	0.9703
chr16	85815930	age_hypo	-6.5112	7.45516e-11	0.000131658	0.5598	0.4076
chr3	52176442	age_hyper	6.5104	7.49527e-11	0.000131658	0.8905	0.972
chr1	202956220	age_hyper	6.42236	1.34174e-10	0.000209496	0.5623	0.8181
chr12	105005869	age_hyper	6.2655	3.71638e-10	0.000522239	0.8643	0.9696
chr2	26877554	age_hyper	6.20555	5.45043e-10	0.000638263	0.6659	0.9308
chr7	17880058	age_hyper	6.20658	5.41496e-10	0.000638263	nan	nan
chr12	23084366	age_hyper	6.17095	6.78799e-10	0.000681338	nan	nan
chr11	133855551	age_hyper	6.1735	6.67931e-10	0.000681338	0.7358	0.9577
chr5	89564536	age_hyper	6.14246	8.12528e-10	0.000761196	nan	nan
chr11	98526942	age_hypo	-6.10909	1.00199e-09	0.000843481	nan	nan
chr2	158790446	age_hyper	6.09705	1.08043e-09	0.000843481	0.8288	0.9455
chr20	48265234	age_hyper	6.09786	1.07501e-09	0.000843481	0.719	0.9407
chr18	68369015	age_hyper	6.07625	1.23027e-09	0.000909908	0.7907	0.9607
chr1	94229149	age_hyper	6.05945	1.36588e-09	0.000913993	0.855	0.9512
chr10	123862484	age_hyper	6.06103	1.35256e-09	0.000913993	0.7324	0.9211
chr7	55587190	age_hyper	6.04456	1.4982e-09	0.000956965	0.8993	0.9563
chr8	126439903	age_hyper	6.01031	1.85167e-09	0.00104081	0.7876	0.9496
chr5	89564446	age_hyper	6.01407	1.80921e-09	0.00104081	nan	nan
chr10	34483330	age_hyper	6.02222	1.72045e-09	0.00104081	0.5086	0.9629
chr15	82393638	age_hyper	5.97951	2.23807e-09	0.00120962	0.8653	0.9486
chr7	130786601	age_hypo	-5.94823	2.71057e-09	0.00132157	nan	nan
chr7	101807165	age_hyper	5.94722	2.72734e-09	0.00132157	0.8266	0.9685
chr2	66763646	age_hyper	5.9487	2.70277e-09	0.00132157	0.8251	nan
chr1	35965920	age_hypo	-5.90644	3.49582e-09	0.00137587	0.6192	0.1534
chr2	145257806	age_hyper	5.90508	3.52477e-09	0.00137587	nan	nan
chr9	2576172	age_hyper	5.90649	3.49464e-09	0.00137587	0.8081	0.9591
chr17	60883448	age_hyper	5.91476	3.32352e-09	0.00137587	0.879	0.9579
chr2	46151641	age_hyper	5.91678	3.28302e-09	0.00137587	nan	nan
chr10	22622456	age_hyper	5.91819	3.25505e-09	0.00137587	0.4853	0.3122
chr2	136078144	age_hyper	5.91834	3.25204e-09	0.00137587	nan	nan
chr3	388422	age_hypo	-5.88839	3.89982e-09	0.001402	nan	nan
chr18	67682762	age_hyper	5.8765	4.19033e-09	0.001402	0.7449	0.9524
chr2	136104724	age_hyper	5.87868	4.13549e-09	0.001402	0.9222	0.9769
chr9	101603235	age_hyper	5.88113	4.07465e-09	0.001402	0.945	nan
chr14	66048533	age_hyper	5.88892	3.88735e-09	0.001402	nan	nan
chr3	604795	age_hyper	5.89617	3.72034e-09	0.001402	nan	nan
chr4	108871477	age_hyper	5.85457	4.78255e-09	0.00152741	nan	nan
chr11	106255565	age_hyper	5.85706	4.71125e-09	0.00152741	0.7094	0.8283
chr1	48059148	age_hypo	-5.84651	5.02001e-09	0.00153146	0.288	0.0835
chr16	83718118	age_hyper	5.84315	5.12218e-09	0.00153146	0.8509	0.9561
chr6	157975076	age_hyper	5.84787	4.97913e-09	0.00153146	0.8236	0.9744
chr1	18801348	age_hyper	5.82817	5.60376e-09	0.00160706	0.8319	0.9087
chr3	110330458	age_hyper	5.83111	5.50604e-09	0.00160706	0.9241	nan
chr18	67570553	age_hyper	5.81575	6.03635e-09	0.00166324	0.8495	0.833
chr3	119588549	age_hyper	5.81814	5.95065e-09	0.00166324	nan	nan
chr12	105005853	age_hyper	5.80899	6.28505e-09	0.00169846	0.8573	0.9665
chr3	41976132	age_hyper	5.8058	6.40606e-09	0.0016985	nan	nan
chr19	58239455	age_hypo	-5.7906	7.01338e-09	0.00177602	0.8888	0.8859
chr1	117672208	age_hyper	5.78907	7.07762e-09	0.00177602	nan	nan
chr13	113786205	age_hyper	5.79104	6.99539e-09	0.00177602	0.4908	0.7519
chr20	45875226	age_hyper	5.77989	7.47476e-09	0.00184277	0.686	0.6655
chr1	159766484	age_hyper	5.75443	8.69346e-09	0.00207057	0.8579	0.9616
chr19	41254228	age_hyper	5.75602	8.61216e-09	0.00207057	0.7517	0.9384
chr18	68368996	age_hyper	5.75092	8.87607e-09	0.00207883	0.8356	0.968
chr9	72442229	age_hyper	5.74807	9.02664e-09	0.00207944	0.7936	0.9661
chr1	88347936	age_hyper	5.73437	9.78739e-09	0.002149	nan	nan
chr5	107153864	age_hyper	5.73591	9.69895e-09	0.002149	nan	nan
chr1	88347433	age_hyper	5.73776	9.59354e-09	0.002149	0.7826	0.9601
chr15	81343534	age_hyper	5.73154	9.952e-09	0.00215153	0.7094	nan
chr12	105005858	age_hyper	5.71731	1.08224e-08	0.00217258	0.8461	0.972
chr10	98974077	age_hyper	5.71894	1.07192e-08	0.00217258	0.5887	0.9692
chr15	28271336	age_hyper	5.72123	1.05754e-08	0.00217258	0.4793	0.7676
chr14	82303655	age_hyper	5.72282	1.04768e-08	0.00217258	0.8326	0.9561
chr4	36083895	age_hyper	5.72433	1.03845e-08	0.00217258	0.803	0.9688
chr6	143461132	age_hyper	5.71385	1.10451e-08	0.00218605	0.6839	nan
chr1	43712463	age_hypo	-5.69866	1.20752e-08	0.00235675	nan	nan
chr11	120971568	age_hyper	5.69456	1.23694e-08	0.00238108	0.936	0.9695
chr6	151342019	age_hyper	5.68784	1.28655e-08	0.00241055	0.8797	0.9726
chr5	138063694	age_hyper	5.68847	1.2818e-08	0.00241055	0.8402	0.9389
chr3	193499342	age_hyper	5.68196	1.3316e-08	0.00246212	0.7176	0.9692
chr7	36320763	age_hypo	-5.67843	1.35934e-08	0.00248078	0.2182	0.0263
chr5	73552345	age_hyper	5.67	1.42798e-08	0.00254007	0.9079	0.9699
chr2	134254636	age_hyper	5.67179	1.41314e-08	0.00254007	0.5309	0.5002
chr4	148657144	age_hyper	5.65315	1.57537e-08	0.00260444	nan	nan
chr8	61127272	age_hyper	5.65491	1.55925e-08	0.00260444	0.9006	0.7453
chr1	155669134	age_hyper	5.65529	1.55581e-08	0.00260444	0.6175	0.9451
chr3	50912242	age_hyper	5.65638	1.546e-08	0.00260444	nan	0.9193
chr17	78887176	age_hyper	5.66002	1.51355e-08	0.00260444	0.8135	nan
chr10	49404673	age_hyper	5.66229	1.4937e-08	0.00260444	0.8455	0.9636
chr2	51241850	age_hyper	5.65096	1.59552e-08	0.00260707	0.7298	0.8798
chr12	101989071	age_hypo	-5.64116	1.68912e-08	0.00272829	nan	nan
chr6	21313054	age_hyper	5.63913	1.70913e-08	0.00272924	0.8664	0.9404
chr18	9202103	age_hyper	5.62343	1.87205e-08	0.00274029	0.545	0.9554
chr5	133880870	age_hyper	5.62419	1.86376e-08	0.00274029	0.7022	0.9411
chr11	70693567	age_hyper	5.62454	1.86001e-08	0.00274029	0.6451	0.7725
chr8	66944969	age_hyper	5.62519	1.85304e-08	0.00274029	0.6671	0.818
chr13	99493463	age_hyper	5.62655	1.83854e-08	0.00274029	0.8692	0.9606
chr5	133880880	age_hyper	5.62655	1.83848e-08	0.00274029	0.7358	0.9553
chr19	47503930	age_hyper	5.63023	1.7997e-08	0.00274029	0.8427	0.971
chr10	61900114	age_hyper	5.63028	1.79922e-08	0.00274029	0.4898	0.2701
chr10	105183941	age_hyper	5.61659	1.94764e-08	0.00282155	0.8636	0.965
chr2	220036240	age_hypo	-5.60182	2.12114e-08	0.0029512	0.7287	0.2253
chr3	4459777	age_hyper	5.60332	2.10279e-08	0.0029512	0.7895	0.9695
chr11	70643407	age_hyper	5.60497	2.08292e-08	0.0029512	0.6243	0.8727
chr6	155310208	age_hyper	5.60569	2.07432e-08	0.0029512	0.6297	0.635
chr13	92543765	age_hypo	-5.59107	2.25675e-08	0.00310909	nan	0.931
chr9	75845209	age_hypo	-5.58374	2.35395e-08	0.00315029	nan	0.84
chr11	130380875	age_hyper	5.5821	2.37633e-08	0.00315029	0.7263	0.9589
chr20	20390662	age_hyper	5.58346	2.35785e-08	0.00315029	0.8435	0.9651
chr17	7740847	age_hyper	5.58677	2.31331e-08	0.00315029	0.2189	0.1113
chr6	1315143	age_hyper	5.57544	2.46904e-08	0.0032426	0.564	0.6808
chr5	67705864	age_hyper	5.56933	2.55716e-08	0.00329671	nan	nan
chr7	13206525	age_hyper	5.56989	2.54906e-08	0.00329671	0.7796	0.8992
chr4	166228127	age_hyper	5.56671	2.59598e-08	0.00331634	nan	0.9728
chr3	4382480	age_hypo	-5.55015	2.85421e-08	0.0034665	0.8505	0.3258
chr15	82334681	age_hyper	5.54671	2.91087e-08	0.0034665	nan	0.9524
chr17	56362296	age_hyper	5.54751	2.89774e-08	0.0034665	0.686	0.6723
chr8	133550864	age_hyper	5.54931	2.868e-08	0.0034665	0.6132	0.8723
chr4	53505205	age_hyper	5.55241	2.81762e-08	0.0034665	0.6674	0.9188
chr2	28042645	age_hyper	5.55299	2.80819e-08	0.0034665	0.8899	0.9717
chr6	143087342	age_hyper	5.55464	2.78183e-08	0.0034665	0.844	0.9635
chr15	40626312	age_hyper	5.55587	2.76226e-08	0.0034665	0.5847	0.79
chr19	57458932	age_hyper	5.5379	3.06116e-08	0.00346908	0.7894	0.9464
chr13	98379093	age_hyper	5.53899	3.04221e-08	0.00346908	0.516	0.2758
chr9	137098904	age_hyper	5.53901	3.04183e-08	0.00346908	0.7366	0.9506
chr13	21384597	age_hyper	5.54122	3.00369e-08	0.00346908	nan	0.9716
chr10	102415300	age_hyper	5.54136	3.00131e-08	0.00346908	0.109	0.0636
chr1	32139313	age_hyper	5.54372	2.96118e-08	0.00346908	0.7099	0.9516
chr18	32080513	age_hypo	-5.53299	3.14825e-08	0.00353923	0.9596	nan
chr6	52349949	age_hyper	5.52674	3.26242e-08	0.00360982	nan	nan
chr6	121653271	age_hyper	5.52684	3.26056e-08	0.00360982	nan	nan
chr3	64377702	age_hyper	5.52356	3.32204e-08	0.00364707	0.7086	0.9758
chr11	132730997	age_hyper	5.51724	3.44365e-08	0.00375128	0.8362	0.9691
chr17	76816075	age_hyper	5.50494	3.69293e-08	0.00384403	0.731	0.9137
chr16	54965848	age_hyper	5.50527	3.68596e-08	0.00384403	0.2187	0.2228
chr14	59221656	age_hyper	5.50666	3.65702e-08	0.00384403	0.8344	0.9624
chr5	81258629	age_hyper	5.50734	3.64287e-08	0.00384403	0.8326	0.9411
chr19	18578761	age_hyper	5.50741	3.64161e-08	0.00384403	0.8659	0.9634
chr6	158074342	age_hyper	5.50785	3.63244e-08	0.00384403	0.6877	0.9581
chr7	130933918	age_hypo	-5.50052	3.78678e-08	0.00391274	0.7304	0.5662
chr7	128396640	age_hyper	5.49784	3.84474e-08	0.00394363	0.5673	0.8764
chr1	35064865	age_hyper	5.49344	3.9419e-08	0.00401399	0.778	0.9463
chr4	113713486	age_hyper	5.48903	4.04149e-08	0.00408579	0.7354	0.9612
chr21	45377894	age_hyper	5.4815	4.21744e-08	0.0042032	0.4739	0.7435
chr5	95677613	age_hyper	5.48176	4.21113e-08	0.0042032	nan	nan
chr2	2153050	age_hyper	5.47266	4.43333e-08	0.00438724	0.73	0.9595
chr19	19216983	age_hyper	5.47017	4.49612e-08	0.00438758	0.7168	0.7004
chr11	130378913	age_hyper	5.47036	4.4912e-08	0.00438758	0.7776	0.7733
chr6	136454850	age_hyper	5.46439	4.64509e-08	0.00450169	0.8546	0.9734
chr1	216769511	age_hypo	-5.46258	4.69254e-08	0.00451222	0.6443	0.3676
chr17	75338121	age_hypo	-5.45914	4.7844e-08	0.00451222	nan	nan
chr10	108571326	age_hyper	5.45974	4.76846e-08	0.00451222	nan	0.9686
chr18	53002811	age_hyper	5.46092	4.73669e-08	0.00451222	nan	nan
chr1	220789069	age_hyper	5.45788	4.81855e-08	0.00451414	nan	nan
chr3	196726151	age_hyper	5.45258	4.9644e-08	0.00461998	0.8048	0.9633
chr2	73224423	age_hyper	5.45114	5.0047e-08	0.00462683	0.7838	0.8942
chr5	74797776	age_hyper	5.44092	5.30065e-08	0.0048368	nan	nan
chr12	126331633	age_hyper	5.44142	5.28584e-08	0.0048368	0.7692	0.8808
chr8	4098359	age_hyper	5.43975	5.3356e-08	0.00483728	0.83	0.9572
chr20	36880053	age_hypo	-5.42408	5.82545e-08	0.0049807	0.8819	0.1352
chr2	239091235	age_hypo	-5.42338	5.84823e-08	0.0049807	0.5324	0.3005
chr5	73443862	age_hyper	5.42516	5.79011e-08	0.0049807	0.7339	0.5647
chr1	47612718	age_hyper	5.4254	5.78245e-08	0.0049807	0.8396	0.9468
chr2	30463162	age_hyper	5.42573	5.77186e-08	0.0049807	0.5332	0.1592
chr2	224516755	age_hyper	5.42587	5.76722e-08	0.0049807	0.7341	0.9596
chr1	246599458	age_hyper	5.42628	5.75418e-08	0.0049807	nan	nan
chr1	37454573	age_hyper	5.4282	5.69244e-08	0.0049807	0.42	0.0851
chr3	14650268	age_hyper	5.42847	5.68406e-08	0.0049807	0.7606	0.9551
chr15	41952056	age_hyper	5.43319	5.5356e-08	0.0049807	0.2179	0.1768
chr13	114540335	age_hypo	-5.4193	5.98324e-08	0.00503785	0.6856	0.1784
chr17	16311838	age_hypo	-5.41849	6.01031e-08	0.00503785	0.1355	0.0462
chr12	71237752	age_hyper	5.41812	6.02289e-08	0.00503785	0.8175	0.9493
chr7	119364579	age_hyper	5.41216	6.22702e-08	0.00517778	0.8913	0.6921
chr4	172243185	age_hypo	-5.40986	6.30746e-08	0.00521381	0.9381	0.5112
chr2	8802943	age_hypo	-5.40748	6.3917e-08	0.00522201	0.7375	0.5403
chr9	97566212	age_hyper	5.40798	6.3738e-08	0.00522201	0.8125	0.895
chr22	30412993	age_hyper	5.40644	6.42893e-08	0.00522207	0.591	0.8748
chr2	170591906	age_hyper	5.4051	6.4772e-08	0.00523104	0.6594	0.9006
chr14	30737517	age_hyper	5.40347	6.53644e-08	0.00524871	0.7626	0.8091
chr14	89090334	age_hyper	5.4015	6.60865e-08	0.00527655	0.8713	0.9743
chr6	36266538	age_hyper	5.38617	7.1976e-08	0.00571431	0.6772	0.9348
chr10	34482428	age_hyper	5.38103	7.40612e-08	0.00581416	nan	nan
chr4	154014717	age_hyper	5.38108	7.40384e-08	0.00581416	0.3227	0.1192
chr1	37734288	age_hyper	5.3718	7.79566e-08	0.00595367	0.9361	0.9663
chr4	132660131	age_hyper	5.37271	7.75626e-08	0.00595367	nan	nan
chr4	9835346	age_hyper	5.37308	7.74013e-08	0.00595367	0.8715	0.9314
chr6	155310437	age_hyper	5.37353	7.72114e-08	0.00595367	0.6096	0.7921
chr12	32301448	age_hyper	5.37436	7.68535e-08	0.00595367	0.4909	0.774
chr2	220267231	age_hyper	5.36995	7.8757e-08	0.00598228	0.7193	0.8167
chr14	28353601	age_hyper	5.36806	7.959e-08	0.00601306	nan	0.9587
chr6	88867867	age_hyper	5.36047	8.30054e-08	0.00613907	nan	nan
chr11	134780690	age_hyper	5.36073	8.28876e-08	0.00613907	0.9269	0.9603
chr11	107479558	age_hyper	5.36172	8.24349e-08	0.00613907	0.8412	0.9633
chr5	131124952	age_hyper	5.36324	8.17434e-08	0.00613907	nan	nan
chr5	150811536	age_hypo	-5.35641	8.4892e-08	0.00618637	0.5629	0.0736
chr17	36369766	age_hyper	5.35625	8.49657e-08	0.00618637	0.7923	0.8248
chr13	33877285	age_hyper	5.35631	8.49379e-08	0.00618637	0.8823	0.9626
chr14	95473108	age_hyper	5.35278	8.66121e-08	0.00624157	0.8853	0.9408
chr8	812143	age_hyper	5.35371	8.61687e-08	0.00624157	0.7802	0.933
chr16	27745317	age_hyper	5.34884	8.85212e-08	0.0063466	0.8481	0.9662
chr16	65119554	age_hyper	5.34725	8.93014e-08	0.00637004	nan	nan
chr11	133855559	age_hyper	5.34542	9.02084e-08	0.00640223	0.6754	0.9249
chr10	72312129	age_hyper	5.34377	9.10348e-08	0.00642842	0.7781	0.9704
chr18	66217049	age_hyper	5.34127	9.22962e-08	0.0064849	0.8241	0.9333
chr3	106917459	age_hypo	-5.33852	9.37078e-08	0.00651894	0.0947	0.0446
chr20	36880060	age_hypo	-5.33785	9.40553e-08	0.00651894	0.8117	0.0739
chr12	89317404	age_hyper	5.33762	9.41723e-08	0.00651894	0.6865	0.8973
chr7	33120145	age_hyper	5.33584	9.51021e-08	0.00651907	0.6255	0.8995
chr9	5411652	age_hyper	5.33607	9.49849e-08	0.00651907	0.9175	0.8945
chr4	42400797	age_hyper	5.33282	9.6699e-08	0.00659636	0.1097	0.0497
chr20	48796978	age_hyper	5.33086	9.77479e-08	0.0066357	0.8817	0.9646
chr11	45716004	age_hyper	5.32963	9.84156e-08	0.00664891	0.8898	0.9678
chr6	170411913	age_hyper	5.32458	1.01185e-07	0.00680332	0.7937	0.8036
chr15	40626309	age_hyper	5.32324	1.01933e-07	0.00682095	0.6422	0.8063
chr8	11833871	age_hyper	5.32138	1.02981e-07	0.0068584	0.8447	0.9426
chr5	87945535	age_hyper	5.31801	1.0491e-07	0.00688896	0.626	nan
chr7	44358863	age_hyper	5.31815	1.04828e-07	0.00688896	0.6863	0.9588
chr11	33628039	age_hyper	5.31872	1.045e-07	0.00688896	0.7248	0.9617
chr7	41783905	age_hyper	5.31687	1.05565e-07	0.00689971	0.8908	0.8037
chr8	91275236	age_hyper	5.31374	1.07395e-07	0.00695463	0.7803	nan
chr20	24358612	age_hyper	5.31376	1.07386e-07	0.00695463	nan	nan
chr15	68718287	age_hyper	5.3103	1.09446e-07	0.00702274	0.6075	0.9262
chr7	141482859	age_hyper	5.31047	1.09344e-07	0.00702274	nan	nan
chr9	125674521	age_hypo	-5.30768	1.1103e-07	0.00709195	nan	nan
chr18	35092547	age_hyper	5.30584	1.12155e-07	0.00709928	0.7336	nan
chr10	92229800	age_hyper	5.30587	1.12138e-07	0.00709928	nan	nan
chr19	20189583	age_hyper	5.30336	1.13689e-07	0.00716414	nan	0.0134
chr2	114720128	age_hyper	5.30118	1.15054e-07	0.00718568	nan	nan
chr8	72471170	age_hyper	5.30183	1.14647e-07	0.00718568	0.3712	0.3519
chr14	75867063	age_hypo	-5.29949	1.16125e-07	0.00718868	0.1649	0.0555
chr4	7257152	age_hyper	5.30029	1.1562e-07	0.00718868	0.5135	0.7958
chr3	197190844	age_hyper	5.2985	1.1676e-07	0.00719627	nan	nan
chr1	16915768	age_hypo	-5.29444	1.19382e-07	0.00732575	0.9055	0.7102
chr2	518003	age_hyper	5.29149	1.21322e-07	0.00738038	0.8344	0.9575
chr6	118653005	age_hyper	5.29218	1.20869e-07	0.00738038	0.8688	0.9702
chr2	30716340	age_hyper	5.28354	1.26713e-07	0.00767509	nan	nan
chr9	29157153	age_hyper	5.2817	1.27994e-07	0.00768639	0.7574	0.9256
chr1	167634855	age_hyper	5.28206	1.27737e-07	0.00768639	0.7308	0.9668
chr7	94149372	age_hypo	-5.27998	1.292e-07	0.0076931	nan	nan
chr15	29376025	age_hyper	5.28015	1.29078e-07	0.0076931	0.8928	0.9672
chr7	150967355	age_hyper	5.27747	1.30976e-07	0.00776593	0.7853	0.8754
chr12	124523905	age_hyper	5.27539	1.32478e-07	0.00782196	0.6861	0.6274
chr16	86311122	age_hyper	5.26835	1.37655e-07	0.00783147	0.6443	0.6672
chr1	23087811	age_hyper	5.2685	1.37542e-07	0.00783147	0.5775	0.915
chr6	32926114	age_hyper	5.26894	1.37216e-07	0.00783147	nan	nan
chr2	8307086	age_hyper	5.26981	1.36566e-07	0.00783147	nan	nan
chr19	38877134	age_hyper	5.26982	1.36557e-07	0.00783147	0.7587	0.7758
chr11	3115969	age_hyper	5.27094	1.35727e-07	0.00783147	0.8866	0.9712
chr6	147375725	age_hyper	5.27184	1.35062e-07	0.00783147	0.8904	0.9649
chr12	54440978	age_hyper	5.27213	1.34849e-07	0.00783147	0.2344	0.0724
chr1	144679532	age_hyper	5.27405	1.33443e-07	0.00783147	nan	nan
chr10	88004996	age_hypo	-5.26574	1.39629e-07	0.00787667	0.8305	0.8601
chr9	80229569	age_hyper	5.26434	1.40691e-07	0.00787667	0.6624	0.9555
chr20	11794935	age_hyper	5.26446	1.40602e-07	0.00787667	0.7035	0.9655
chr1	200982009	age_hyper	5.2652	1.40034e-07	0.00787667	0.8807	0.9699
chr13	41900103	age_hypo	-5.26275	1.41913e-07	0.00789789	0.6318	nan
chr12	113336605	age_hyper	5.26094	1.43318e-07	0.00789789	0.5977	0.9203
chr18	67234416	age_hyper	5.26139	1.42968e-07	0.00789789	0.788	0.972
chr9	127749350	age_hyper	5.262	1.425e-07	0.00789789	nan	0.8812
chr2	199330848	age_hyper	5.25292	1.4971e-07	0.00821788	0.6583	0.9111
chr18	39914403	age_hyper	5.24745	1.5422e-07	0.00830327	0.6635	nan
chr8	145835066	age_hyper	5.24796	1.53796e-07	0.00830327	0.7488	0.9724
chr1	155669023	age_hyper	5.24847	1.53368e-07	0.00830327	0.5938	0.9285
chr3	5041175	age_hyper	5.2491	1.52846e-07	0.00830327	0.7921	nan
chr9	84092880	age_hyper	5.25007	1.5204e-07	0.00830327	0.6839	0.953
chr17	80210552	age_hypo	-5.2452	1.5611e-07	0.0083105	0.7762	0.8276
chr6	137156952	age_hyper	5.24448	1.5672e-07	0.0083105	nan	nan
chr21	17911959	age_hyper	5.24459	1.56633e-07	0.0083105	0.8996	0.9718
chr10	6567994	age_hyper	5.24478	1.56467e-07	0.0083105	0.6746	0.9445
chr5	140699813	age_hyper	5.24186	1.58965e-07	0.00833521	0.1328	0.0352
chr17	71294942	age_hyper	5.24202	1.58828e-07	0.00833521	0.6681	0.467
chr16	86997017	age_hyper	5.2429	1.58073e-07	0.00833521	0.758	0.9528
chr15	60296918	age_hyper	5.23956	1.60959e-07	0.00840841	0.1788	0.1062
chr19	47264851	age_hypo	-5.23842	1.61954e-07	0.00842904	0.732	0.1512
chr3	55022935	age_hypo	-5.23125	1.68364e-07	0.00866636	0.4858	0.1924
chr4	103120680	age_hyper	5.23136	1.6827e-07	0.00866636	0.8358	0.9452
chr10	131769226	age_hyper	5.23254	1.67198e-07	0.00866636	0.1802	0.0353
chr5	161286159	age_hypo	-5.23041	1.69136e-07	0.00867434	0.7664	0.9578
chr12	2903390	age_hyper	5.22825	1.71126e-07	0.00874445	0.3893	0.325
chr1	53371438	age_hyper	5.22184	1.77153e-07	0.00901962	0.902	0.9623
chr16	28053296	age_hyper	5.21993	1.78988e-07	0.00908017	0.7337	0.5567
chr15	38505348	age_hyper	5.21753	1.81325e-07	0.00916565	0.5799	0.8812
chr1	31311857	age_hyper	5.21646	1.82379e-07	0.00918585	0.6029	0.8428
chr2	209432472	age_hyper	5.21396	1.84847e-07	0.00924392	0.8014	0.9421
chr16	28310727	age_hyper	5.21397	1.84841e-07	0.00924392	0.7765	0.9558
chr3	3350621	age_hyper	5.21262	1.86191e-07	0.00927809	0.7686	0.9507
chr2	132512543	age_hypo	-5.21154	1.87276e-07	0.0092992	0.8721	0.8966
chr15	38926755	age_hyper	5.20729	1.91618e-07	0.009415	0.7982	0.9666
chr2	211457742	age_hyper	5.20784	1.91052e-07	0.009415	0.6473	nan
chr10	10787419	age_hyper	5.20803	1.90851e-07	0.009415	0.7004	0.957
chr3	12825210	age_hyper	5.20568	1.93283e-07	0.00943084	0.9013	0.9578
chr9	86207337	age_hyper	5.20572	1.93246e-07	0.00943084	0.7972	0.9681
chr6	7629416	age_hyper	5.20402	1.95028e-07	0.00948307	0.8082	0.9702
chr3	42177129	age_hyper	5.20283	1.96276e-07	0.00951084	0.6331	0.962
chr3	107120097	age_hyper	5.19848	2.0092e-07	0.00957084	0.6698	0.9197
chr9	102228056	age_hyper	5.19888	2.00493e-07	0.00957084	nan	0.686
chr19	35659449	age_hyper	5.19942	1.99906e-07	0.00957084	0.8878	0.8786
chr17	10070670	age_hyper	5.19984	1.99461e-07	0.00957084	0.838	0.9613
chr11	107479391	age_hyper	5.20016	1.99118e-07	0.00957084	nan	nan
chr1	159801361	age_hyper	5.19634	2.03252e-07	0.00958445	0.288	0.4322
chr1	202186692	age_hyper	5.1969	2.02636e-07	0.00958445	0.8545	0.7283
chr15	43894441	age_hyper	5.19754	2.01945e-07	0.00958445	0.826	0.9069
chr2	118679878	age_hyper	5.19554	2.04122e-07	0.00959329	0.7101	0.9303
chr3	6962771	age_hypo	-5.19283	2.07126e-07	0.00970205	0.4494	0.262
chr3	64377762	age_hyper	5.19204	2.08003e-07	0.00971073	0.7147	0.9672
chr7	38792871	age_hypo	-5.18912	2.11287e-07	0.00977417	0.878	0.9679
chr3	10562085	age_hyper	5.18898	2.11448e-07	0.00977417	0.786	0.9527
chr15	41914347	age_hyper	5.18922	2.11179e-07	0.00977417	0.1046	0.0104
chr13	37306349	age_hyper	5.18755	2.13078e-07	0.00978515	nan	nan
chr5	13499154	age_hyper	5.18816	2.12382e-07	0.00978515	0.9431	0.9538
chr9	123388579	age_hyper	5.18579	2.15103e-07	0.00984597	nan	nan
chr9	133305256	age_hyper	5.18442	2.16687e-07	0.00985424	0.8597	0.9442
chr5	7392267	age_hyper	5.18444	2.1667e-07	0.00985424	0.5194	0.6609
chr4	7289595	age_hyper	5.18281	2.18573e-07	0.00990795	0.8718	0.941
chr18	66818884	age_hyper	5.17675	2.25787e-07	0.00991514	nan	nan
chr8	143691507	age_hyper	5.17693	2.2557e-07	0.00991514	0.7135	0.9478
chr10	98777752	age_hyper	5.17712	2.25341e-07	0.00991514	0.6806	0.9661
chr13	76830241	age_hyper	5.17754	2.24834e-07	0.00991514	nan	nan
chr10	65035801	age_hyper	5.17853	2.2364e-07	0.00991514	0.8346	nan
chr10	99485322	age_hyper	5.17947	2.22512e-07	0.00991514	0.8186	0.9267
chr14	34947724	age_hyper	5.17965	2.22302e-07	0.00991514	0.7825	nan
chr6	40638916	age_hyper	5.1799	2.22008e-07	0.00991514	0.8091	0.7883
chr8	954618	age_hyper	5.18064	2.21123e-07	0.00991514	0.9118	0.9575
chr5	133834890	age_hyper	5.18185	2.19701e-07	0.00991514	0.7754	0.8916
chr1	231544392	age_hyper	5.17543	2.27383e-07	0.0099541	0.6598	0.799
chr19	3055884	age_hyper	5.17135	2.32403e-07	0.0101109	0.4448	0.3938
chr10	106747365	age_hyper	5.17186	2.31774e-07	0.0101109	nan	nan
chr8	22724287	age_hyper	5.16949	2.34736e-07	0.0101809	0.8532	0.9657
chr14	89325006	age_hyper	5.16657	2.38423e-07	0.0102459	nan	nan
chr12	129647940	age_hyper	5.16699	2.37899e-07	0.0102459	0.689	0.9277
chr14	79611457	age_hyper	5.16724	2.37572e-07	0.0102459	0.8832	0.9593
chr16	54963846	age_hyper	5.16428	2.41363e-07	0.0103406	0.1513	0.046
chr19	35655251	age_hyper	5.16354	2.42321e-07	0.0103501	0.5389	0.4388
chr2	217540612	age_hyper	5.16266	2.4346e-07	0.0103672	0.7698	0.9339
chr4	7289507	age_hyper	5.15688	2.51093e-07	0.0106279	0.7723	0.697
chr16	10832063	age_hyper	5.15722	2.50645e-07	0.0106279	0.6795	nan
chr10	130267970	age_hyper	5.15354	2.55619e-07	0.0107546	0.9042	0.7686
chr2	16496250	age_hyper	5.15385	2.55196e-07	0.0107546	0.7561	0.9634
chr17	40127708	age_hypo	-5.15263	2.56858e-07	0.0107722	0.7281	0.0666
chr1	12099321	age_hyper	5.151	2.59103e-07	0.0107722	0.7607	0.8068
chr13	40996134	age_hyper	5.15107	2.59007e-07	0.0107722	nan	nan
chr11	120371665	age_hyper	5.15112	2.58934e-07	0.0107722	nan	nan
chr2	79207151	age_hypo	-5.1503	2.60068e-07	0.0107805	nan	nan
chr1	42125738	age_hyper	5.14775	2.63636e-07	0.0108325	0.5926	0.9616
chr6	14642995	age_hyper	5.1482	2.63002e-07	0.0108325	0.8512	0.9687
chr6	170411909	age_hyper	5.14876	2.62217e-07	0.0108325	0.8461	0.8329
chr8	105907968	age_hypo	-5.14699	2.64698e-07	0.0108444	0.7633	0.4986
chr14	92755998	age_hyper	5.14199	2.7185e-07	0.0111051	0.838	0.9035
chr10	63810264	age_hypo	-5.13555	2.8132e-07	0.0113228	nan	nan
chr20	49890257	age_hyper	5.13348	2.84433e-07	0.0113228	0.8114	0.9546
chr6	40728705	age_hyper	5.1335	2.84407e-07	0.0113228	0.6469	0.9627
chr12	119395072	age_hyper	5.13406	2.83563e-07	0.0113228	0.8421	0.9514
chr1	224713474	age_hyper	5.13416	2.8341e-07	0.0113228	0.7395	0.9606
chr8	37759806	age_hyper	5.13452	2.82863e-07	0.0113228	0.7544	0.866
chr4	86312867	age_hyper	5.13579	2.80962e-07	0.0113228	0.7128	0.6768
chr10	116107761	age_hyper	5.1363	2.80204e-07	0.0113228	0.8105	0.9392
chr7	156472368	age_hyper	5.1376	2.78264e-07	0.0113228	nan	nan
chr3	110851194	age_hyper	5.13287	2.85354e-07	0.0113274	nan	nan
chr12	101989000	age_hypo	-5.13208	2.86553e-07	0.0113284	nan	nan
chr9	137245416	age_hyper	5.1318	2.8699e-07	0.0113284	0.8022	0.674
chr10	73385468	age_hyper	5.12952	2.90484e-07	0.0114022	0.8761	0.9732
chr2	177022564	age_hyper	5.12981	2.90028e-07	0.0114022	0.2684	0.281
chr10	89982388	age_hyper	5.12687	2.94595e-07	0.0115314	0.9421	0.9597
chr4	149865835	age_hyper	5.12546	2.96819e-07	0.0115861	nan	nan
chr2	56969048	age_hypo	-5.12253	3.01468e-07	0.0116547	0.897	0.9158
chr22	35294174	age_hyper	5.1202	3.05211e-07	0.0116547	nan	nan
chr17	39696336	age_hyper	5.12038	3.04915e-07	0.0116547	0.6961	0.9544
chr6	142887719	age_hyper	5.12046	3.04787e-07	0.0116547	0.7447	0.9192
chr8	141200272	age_hyper	5.12061	3.04545e-07	0.0116547	0.8759	0.9678
chr21	32565243	age_hyper	5.12206	3.02208e-07	0.0116547	0.6665	0.967
chr15	69966357	age_hyper	5.12284	3.00961e-07	0.0116547	0.8344	0.966
chr6	131161954	age_hyper	5.12298	3.00749e-07	0.0116547	0.7901	0.9684
chr18	4857230	age_hyper	5.11944	3.06438e-07	0.0116699	0.8729	0.959
chr4	3388411	age_hyper	5.11682	3.10728e-07	0.0117694	0.5915	0.8668
chr7	86411910	age_hyper	5.11688	3.10625e-07	0.0117694	0.8054	0.966
chr1	33855562	age_hyper	5.11526	3.13309e-07	0.0118036	0.6039	0.908
chr1	161841226	age_hyper	5.11569	3.12599e-07	0.0118036	0.7893	nan
chr16	70727638	age_hyper	5.11345	3.1633e-07	0.0118223	0.4829	0.9288
chr4	39817339	age_hyper	5.1136	3.16074e-07	0.0118223	0.8717	0.8826
chr1	143984074	age_hyper	5.1138	3.15741e-07	0.0118223	0.7316	0.9388
chr14	53841241	age_hypo	-5.11129	3.19964e-07	0.0119264	0.9089	0.8166
chr2	108546755	age_hyper	5.10929	3.23365e-07	0.0120213	0.9072	0.9709
chr6	97797088	age_hyper	5.10862	3.24526e-07	0.0120326	0.8058	0.9482
chr3	9039421	age_hyper	5.10662	3.27968e-07	0.0121282	0.9286	0.9803
chr5	96188191	age_hyper	5.10597	3.29108e-07	0.0121385	0.6089	0.948
chr1	146485576	age_hypo	-5.10356	3.33324e-07	0.0122028	0.7313	0.7297
chr6	90776931	age_hyper	5.10348	3.33458e-07	0.0122028	0.6503	0.94
chr6	776290	age_hyper	5.10422	3.32169e-07	0.0122028	0.6327	0.3435
chr1	37274985	age_hyper	5.10271	3.3482e-07	0.0122208	0.8504	0.9662
chr5	31301851	age_hyper	5.10184	3.36367e-07	0.0122455	0.9541	0.9158
chr12	94891853	age_hypo	-5.09879	3.41836e-07	0.0123486	0.9408	0.9308
chr2	95856528	age_hyper	5.09917	3.41142e-07	0.0123486	0.8661	0.7695
chr3	117223865	age_hyper	5.09928	3.40941e-07	0.0123486	0.839	nan
chr8	812238	age_hyper	5.09648	3.46024e-07	0.0124679	0.8426	0.9584
chr2	155083500	age_hyper	5.09337	3.51757e-07	0.012642	nan	nan
chr20	2213485	age_hyper	5.0922	3.53934e-07	0.0126878	0.8809	0.9397
chr3	11694692	age_hyper	5.09134	3.55538e-07	0.0127129	0.8733	0.938
chr21	35320806	age_hyper	5.09063	3.5687e-07	0.0127281	0.3332	0.638
chr6	89493943	age_hyper	5.08656	3.64612e-07	0.0129713	0.825	0.868
chr6	35558488	age_hypo	-5.08493	3.67764e-07	0.0130489	0.5623	nan
chr16	527625	age_hypo	-5.08357	3.70404e-07	0.0130489	0.6971	0.9475
chr14	61027992	age_hypo	-5.08352	3.70509e-07	0.0130489	0.7661	0.9351
chr9	115041645	age_hyper	5.08439	3.68807e-07	0.0130489	nan	nan
chr11	112963817	age_hyper	5.08112	3.75214e-07	0.0130835	0.559	0.9134
chr15	68212155	age_hyper	5.08124	3.7498e-07	0.0130835	0.9058	0.9522
chr9	123272774	age_hyper	5.08183	3.73817e-07	0.0130835	0.7338	0.9688
chr7	116021536	age_hyper	5.08199	3.73496e-07	0.0130835	0.8504	0.9674
chr2	217127867	age_hyper	5.08064	3.76169e-07	0.0130843	0.8961	0.9652
chr3	103686190	age_hyper	5.07964	3.78159e-07	0.0131211	0.8284	0.9429
chr20	25848698	age_hyper	5.07847	3.80483e-07	0.0131368	0.1023	0.0892
chr3	53234551	age_hyper	5.07854	3.80354e-07	0.0131368	0.3503	0.6214
chr5	139675220	age_hypo	-5.07696	3.83514e-07	0.013209	0.3337	0.4404
chr9	97635068	age_hyper	5.07476	3.87989e-07	0.0132656	0.6342	0.8086
chr11	44525858	age_hyper	5.07514	3.87215e-07	0.0132656	0.9459	0.9575
chr10	61899896	age_hyper	5.07524	3.87004e-07	0.0132656	0.4105	0.6255
chr4	146673590	age_hypo	-5.073	3.91587e-07	0.013322	0.9068	0.6638
chr6	137156877	age_hyper	5.07211	3.93431e-07	0.013322	0.8552	0.9284
chr12	20556313	age_hyper	5.07221	3.93221e-07	0.013322	0.892	0.8945
chr19	47776074	age_hyper	5.07343	3.90703e-07	0.013322	0.4868	0.6048
chr12	132962612	age_hyper	5.07094	3.95861e-07	0.0133721	0.7312	0.779
chr8	93070692	age_hyper	5.06995	3.97929e-07	0.0134097	nan	nan
chr18	43918428	age_hyper	5.06774	4.02562e-07	0.0135334	0.5381	0.8064
chr1	47612705	age_hyper	5.0671	4.03922e-07	0.0135467	0.8616	0.9669
chr11	84590948	age_hyper	5.0653	4.07765e-07	0.0135784	nan	nan
chr8	42845680	age_hyper	5.06541	4.07528e-07	0.0135784	0.8466	0.9661
chr3	40635155	age_hyper	5.0658	4.06688e-07	0.0135784	0.7628	nan
chr8	24810284	age_hypo	-5.0628	4.13148e-07	0.0136576	nan	nan
chr18	57243397	age_hypo	-5.06195	4.14984e-07	0.0136576	0.6816	nan
chr10	91127682	age_hypo	-5.06123	4.16565e-07	0.0136576	0.3558	0.101
chr6	143144696	age_hyper	5.06105	4.16948e-07	0.0136576	0.873	0.9459
chr1	145004305	age_hyper	5.06151	4.15953e-07	0.0136576	0.522	0.6187
chr2	145524254	age_hyper	5.06188	4.15133e-07	0.0136576	0.806	0.9733
chr10	126010750	age_hyper	5.06317	4.12341e-07	0.0136576	0.6221	0.9696
chr12	105005876	age_hyper	5.05947	4.20418e-07	0.0136756	0.8137	0.9721
chr1	181567007	age_hyper	5.05988	4.19518e-07	0.0136756	0.6239	0.9675
chr2	102037555	age_hyper	5.06005	4.19137e-07	0.0136756	0.5728	0.9738
chr11	130379591	age_hyper	5.05748	4.2483e-07	0.0137872	0.8677	nan
chr3	145673147	age_hypo	-5.05571	4.28782e-07	0.0138592	0.7144	nan
chr17	70506350	age_hypo	-5.05489	4.30649e-07	0.0138592	0.8687	0.6675
chr7	139846130	age_hyper	5.05213	4.36911e-07	0.0138592	nan	nan
chr2	224516317	age_hyper	5.0525	4.36065e-07	0.0138592	nan	nan
chr17	71992937	age_hyper	5.05288	4.35201e-07	0.0138592	0.9193	0.9513
chr3	82053938	age_hyper	5.05313	4.34636e-07	0.0138592	nan	nan
chr2	19557755	age_hyper	5.05316	4.34562e-07	0.0138592	0.1566	0.0909
chr15	74099011	age_hyper	5.05347	4.3385e-07	0.0138592	0.7207	0.9659
chr15	41914342	age_hyper	5.05441	4.31729e-07	0.0138592	0.1302	0.0212
chr11	119458966	age_hyper	5.05494	4.3053e-07	0.0138592	0.6042	0.9061
chr10	50965307	age_hypo	-5.04839	4.4556e-07	0.0139137	0.3593	0.211
chr2	30914016	age_hyper	5.04861	4.45026e-07	0.0139137	0.5563	0.9103
chr6	21307821	age_hyper	5.04866	4.44908e-07	0.0139137	0.7701	0.9687
chr5	141770351	age_hyper	5.04877	4.44667e-07	0.0139137	0.5903	0.7129
chr4	190836557	age_hyper	5.04882	4.44536e-07	0.0139137	nan	0.9312
chr3	67461434	age_hyper	5.04945	4.43084e-07	0.0139137	0.8282	nan
chr7	44293175	age_hyper	5.04957	4.42808e-07	0.0139137	0.7946	0.9678
chr3	52915447	age_hyper	5.04651	4.49946e-07	0.0139269	0.8982	0.9672
chr5	67714113	age_hyper	5.0468	4.49264e-07	0.0139269	0.7836	0.9659
chr3	34045276	age_hyper	5.04692	4.48991e-07	0.0139269	0.7188	0.7714
chr4	979099	age_hyper	5.04761	4.47381e-07	0.0139269	nan	0.2081
chr3	10562034	age_hyper	5.04373	4.56547e-07	0.0141001	0.7684	0.9532
chr12	71195311	age_hyper	5.04239	4.59754e-07	0.014168	0.8867	0.9511
chr5	16144696	age_hyper	5.04175	4.61289e-07	0.0141843	0.8124	0.9464
chr10	79476198	age_hyper	5.03954	4.66647e-07	0.0143177	0.87	0.9665
chr11	125904761	age_hyper	5.03846	4.693e-07	0.0143677	0.7342	0.8843
chr1	73785266	age_hypo	-5.03778	4.70959e-07	0.0143872	nan	nan
chr4	20890079	age_hyper	5.03695	4.73007e-07	0.0144184	0.7352	0.936
chr6	143148660	age_hyper	5.03604	4.7526e-07	0.0144557	0.6169	0.9502
chr9	95961204	age_hypo	-5.03498	4.7789e-07	0.0145043	0.7182	0.9627
chr20	62000580	age_hyper	5.03093	4.88106e-07	0.0146875	0.591	0.9707
chr11	132731042	age_hyper	5.0312	4.8743e-07	0.0146875	0.7728	0.9522
chr1	53371444	age_hyper	5.03175	4.86018e-07	0.0146875	0.8748	0.9578
chr5	138451711	age_hyper	5.03202	4.85344e-07	0.0146875	0.531	0.9279
chr7	130681571	age_hypo	-5.02978	4.91055e-07	0.0147446	0.45	0.0979
chr4	87349611	age_hyper	5.02759	4.96679e-07	0.0147558	0.8238	nan
chr18	44200446	age_hyper	5.02797	4.9571e-07	0.0147558	0.8234	0.9234
chr1	42322234	age_hyper	5.02802	4.9557e-07	0.0147558	0.2303	0.901
chr14	89950596	age_hyper	5.0285	4.94322e-07	0.0147558	0.7851	0.9754
chr13	35884513	age_hyper	5.02858	4.94119e-07	0.0147558	nan	nan
chr17	74949859	age_hypo	-5.02681	4.98696e-07	0.0147582	0.2351	0.2631
chr11	78074777	age_hyper	5.02675	4.98857e-07	0.0147582	0.7356	0.9522
chr4	4872033	age_hyper	5.02389	5.06362e-07	0.0149174	0.0625	0.0553
chr3	9039476	age_hyper	5.02409	5.0583e-07	0.0149174	0.8008	0.9694
chr18	38449945	age_hyper	5.02322	5.08117e-07	0.0149378	nan	nan
chr2	240073449	age_hypo	-5.02243	5.10231e-07	0.0149686	0.6353	0.4066
chr11	34963377	age_hyper	5.02178	5.11953e-07	0.0149878	0.935	0.9431
chr4	109008397	age_hypo	-5.02118	5.13563e-07	0.0150037	0.9515	0.7978
chr16	82447705	age_hyper	5.02064	5.14988e-07	0.0150141	0.7804	0.8576
chr3	7796872	age_hyper	5.01971	5.17494e-07	0.0150248	0.4775	0.8853
chr8	73667077	age_hyper	5.01996	5.16826e-07	0.0150248	0.7685	0.9578
chr14	103898040	age_hyper	5.01916	5.18982e-07	0.015037	nan	0.9257
chr9	95961215	age_hypo	-5.01867	5.20308e-07	0.0150444	0.7356	0.9552
chr7	69801516	age_hyper	5.01731	5.23992e-07	0.0151198	0.7709	0.9746
chr12	107024238	age_hyper	5.01446	5.31833e-07	0.0153146	0.6429	0.381
chr9	103255976	age_hyper	5.01329	5.35082e-07	0.0153766	nan	0.1125
chr12	131509814	age_hyper	5.0117	5.39516e-07	0.0154095	0.6553	nan
chr10	14105835	age_hyper	5.01201	5.38641e-07	0.0154095	0.7515	0.9594
chr9	21969279	age_hyper	5.01207	5.38464e-07	0.0154095	0.1966	0.2106
chr6	157975616	age_hyper	5.01021	5.43711e-07	0.0154665	0.7996	0.967
chr1	241007590	age_hyper	5.01051	5.42847e-07	0.0154665	0.6282	0.9389
chr7	117724800	age_hyper	5.00886	5.47524e-07	0.0155121	nan	nan
chr1	42884433	age_hyper	5.00924	5.46461e-07	0.0155121	0.7737	0.9559
chr19	35783961	age_hypo	-5.00809	5.49739e-07	0.0155435	0.669	0.1462
chr17	42477574	age_hyper	5.00524	5.57928e-07	0.0156804	0.727	0.9166
chr12	16716764	age_hyper	5.00529	5.57778e-07	0.0156804	0.7377	nan
chr7	157516911	age_hyper	5.00555	5.57019e-07	0.0156804	0.786	nan
chr2	133256845	age_hypo	-5.00439	5.60403e-07	0.0157185	nan	nan
chr5	138065183	age_hyper	5.00206	5.67219e-07	0.015878	0.7101	0.9407
chr6	105837692	age_hypo	-4.99737	5.81187e-07	0.0160453	0.5176	0.5482
chr8	141237855	age_hyper	4.99742	5.81035e-07	0.0160453	nan	0.9591
chr20	45875209	age_hyper	4.99758	5.80537e-07	0.0160453	0.7041	0.5056
chr8	23565290	age_hyper	4.99762	5.80416e-07	0.0160453	0.271	0.5516
chr8	56248359	age_hyper	4.9979	5.79575e-07	0.0160453	0.622	0.9061
chr10	97948768	age_hyper	4.99924	5.75581e-07	0.0160453	0.7425	0.9279
chr1	59280764	age_hyper	4.99948	5.74848e-07	0.0160453	0.7181	0.7862
chr17	46104204	age_hypo	-4.99623	5.84621e-07	0.0160867	0.5448	0.6211
chr12	15904843	age_hyper	4.99498	5.88409e-07	0.0160867	0.7972	0.9411
chr20	47753084	age_hyper	4.99501	5.88329e-07	0.0160867	0.8368	nan
chr12	132259589	age_hyper	4.99524	5.87636e-07	0.0160867	0.6889	0.7487
chr2	87275593	age_hyper	4.9958	5.85928e-07	0.0160867	nan	nan
chr16	54101497	age_hyper	4.9942	5.90811e-07	0.016121	0.775	0.9711
chr12	46770813	age_hyper	4.99209	5.97291e-07	0.0162662	0.729	0.9503
chr15	81036193	age_hyper	4.99152	5.9905e-07	0.0162825	0.8201	0.9093
chr1	232319437	age_hyper	4.99075	6.01454e-07	0.0163163	0.9005	0.9481
chr4	23778475	age_hyper	4.9867	6.14195e-07	0.0165343	0.7668	0.9587
chr18	42948381	age_hyper	4.98689	6.13574e-07	0.0165343	0.8228	0.9434
chr8	1325592	age_hyper	4.98726	6.12429e-07	0.0165343	0.6485	0.8798
chr11	19904240	age_hyper	4.98771	6.10994e-07	0.0165343	0.6892	0.9623
chr20	30282670	age_hypo	-4.98442	6.21488e-07	0.0165517	nan	nan
chr18	20839326	age_hyper	4.98429	6.21908e-07	0.0165517	0.8671	0.9243
chr9	139330422	age_hyper	4.98448	6.21299e-07	0.0165517	0.8637	0.959
chr10	72312353	age_hyper	4.98507	6.19406e-07	0.0165517	0.8405	0.9508
chr4	148693011	age_hyper	4.9854	6.18326e-07	0.0165517	nan	0.9648
chr22	24172465	age_hyper	4.98592	6.16683e-07	0.0165517	0.4272	0.9392
chr7	98448183	age_hypo	-4.98195	6.29463e-07	0.0166115	0.5693	0.9303
chr9	129387839	age_hyper	4.98177	6.30065e-07	0.0166115	0.7778	0.6047
chr8	28261071	age_hyper	4.98232	6.28267e-07	0.0166115	0.8032	0.84
chr18	13274578	age_hyper	4.98263	6.27267e-07	0.0166115	0.6998	0.9084
chr3	134801025	age_hyper	4.98307	6.25839e-07	0.0166115	0.4969	0.3028
chr3	69355790	age_hypo	-4.98021	6.35153e-07	0.016683	0.3445	0.0184
chr18	44016254	age_hyper	4.98038	6.3458e-07	0.016683	0.7002	0.9688
chr1	248416926	age_hypo	-4.97834	6.41304e-07	0.0168131	nan	0.8371
chr4	7257097	age_hyper	4.97699	6.45798e-07	0.0168994	0.5877	0.8292
chr11	57154991	age_hypo	-4.97632	6.48039e-07	0.0169266	0.8735	0.0734
chr7	26547250	age_hyper	4.97577	6.4989e-07	0.0169434	0.78	0.651
chr17	35291286	age_hyper	4.97518	6.51881e-07	0.0169639	0.2125	0.1539
chr11	130818911	age_hypo	-4.97203	6.62557e-07	0.0170348	0.7764	0.8488
chr21	42661518	age_hypo	-4.97181	6.633e-07	0.0170348	0.7563	0.8029
chr7	35297023	age_hyper	4.97117	6.65516e-07	0.0170348	0.0784	0.0639
chr22	29457276	age_hyper	4.97135	6.64895e-07	0.0170348	0.6289	0.6175
chr6	72604267	age_hyper	4.97191	6.62979e-07	0.0170348	nan	nan
chr1	204598958	age_hyper	4.97199	6.62687e-07	0.0170348	0.9051	0.9576
chr16	66050777	age_hyper	4.97215	6.62131e-07	0.0170348	0.8795	0.9356
chr6	157973381	age_hyper	4.97222	6.61898e-07	0.0170348	0.7828	0.8884
chr12	43132475	age_hyper	4.97263	6.6052e-07	0.0170348	nan	nan
chr8	136225832	age_hypo	-4.96981	6.70191e-07	0.0171232	0.6734	0.2738
chr11	4048953	age_hyper	4.96834	6.75299e-07	0.0171912	0.7227	0.9722
chr2	182856870	age_hyper	4.96854	6.74576e-07	0.0171912	nan	nan
chr3	110894315	age_hyper	4.96738	6.78626e-07	0.0172447	0.8231	0.9372
chr2	145257810	age_hyper	4.96587	6.83946e-07	0.0173172	nan	nan
chr18	6195961	age_hyper	4.96598	6.83552e-07	0.0173172	0.7498	0.962
chr11	73928163	age_hyper	4.96502	6.86946e-07	0.0173619	0.8627	nan
chr13	60480685	age_hypo	-4.96408	6.90283e-07	0.0173627	0.1931	0.062
chr9	93450190	age_hyper	4.96397	6.90682e-07	0.0173627	nan	nan
chr6	15393937	age_hyper	4.96404	6.90432e-07	0.0173627	0.7087	nan
chr3	128088464	age_hyper	4.9618	6.98446e-07	0.0174331	0.7038	0.8658
chr19	36449386	age_hyper	4.96184	6.9829e-07	0.0174331	0.7774	0.7955
chr11	74418994	age_hyper	4.96203	6.97601e-07	0.0174331	0.7881	0.9506
chr10	95534669	age_hyper	4.96225	6.96827e-07	0.0174331	nan	0.9623
chr2	209432503	age_hyper	4.95995	7.05097e-07	0.0175679	0.7871	0.9338
chr21	22640297	age_hypo	-4.95876	7.09462e-07	0.0176454	0.5194	nan
chr5	95171624	age_hypo	-4.9549	7.23682e-07	0.0178564	0.6452	0.8024
chr15	68718241	age_hyper	4.95405	7.26841e-07	0.0178564	0.6033	0.927
chr14	73608238	age_hyper	4.95415	7.26475e-07	0.0178564	0.7132	0.9643
chr17	31434212	age_hyper	4.95431	7.25868e-07	0.0178564	0.6361	0.9089
chr3	37912677	age_hyper	4.95431	7.25865e-07	0.0178564	0.8204	0.9644
chr8	145835076	age_hyper	4.95442	7.25446e-07	0.0178564	0.6533	0.9747
chr19	9609075	age_hyper	4.95449	7.25213e-07	0.0178564	0.088	0.0802
chr6	15282510	age_hyper	4.95341	7.29248e-07	0.0178842	0.6446	0.9623
chr3	76366734	age_hyper	4.95218	7.33872e-07	0.017935	nan	nan
chr3	64086757	age_hyper	4.95241	7.33016e-07	0.017935	0.6727	0.9589
chr12	73144847	age_hyper	4.9511	7.37941e-07	0.0179409	0.8045	0.9253
chr15	74099070	age_hyper	4.95115	7.37753e-07	0.0179409	0.7744	0.9659
chr7	70241252	age_hyper	4.9516	7.36041e-07	0.0179409	0.8421	0.9665
chr11	110533381	age_hyper	4.94925	7.44983e-07	0.0180808	nan	nan
chr15	85667732	age_hyper	4.94787	7.50318e-07	0.0181164	0.8096	0.9237
chr3	52176227	age_hyper	4.94818	7.49104e-07	0.0181164	0.7484	0.9621
chr2	158690884	age_hyper	4.9484	7.48243e-07	0.0181164	0.9208	0.9654
chr1	240974841	age_hyper	4.94704	7.53518e-07	0.0181625	0.7115	0.9685
chr17	76168394	age_hyper	4.94643	7.5588e-07	0.0181882	0.8739	0.8162
chr12	120274465	age_hyper	4.94529	7.60295e-07	0.0182009	0.6907	0.8448
chr6	143745500	age_hyper	4.94556	7.59261e-07	0.0182009	nan	nan
chr14	77719897	age_hyper	4.94588	7.57993e-07	0.0182009	0.43	0.6054
chr10	90968125	age_hyper	4.94417	7.64678e-07	0.0182747	0.2628	0.1934
chr15	59127038	age_hyper	4.94219	7.72512e-07	0.0184306	0.8074	nan
chr5	115267612	age_hyper	4.94093	7.77522e-07	0.0184874	0.8886	0.759
chr22	18255523	age_hyper	4.94115	7.76642e-07	0.0184874	0.6923	0.8674
chr5	96044489	age_hypo	-4.93831	7.88028e-07	0.0185073	0.9358	0.9114
chr3	50486375	age_hyper	4.93777	7.90215e-07	0.0185073	0.4618	0.9566
chr8	103636623	age_hyper	4.93806	7.89031e-07	0.0185073	0.7961	0.9614
chr17	71364710	age_hyper	4.9384	7.87662e-07	0.0185073	0.8439	0.9546
chr15	75910213	age_hyper	4.93847	7.87388e-07	0.0185073	0.8159	0.9765
chr5	72596619	age_hyper	4.93893	7.8551e-07	0.0185073	0.2125	0.318
chr7	132482060	age_hyper	4.93942	7.83556e-07	0.0185073	0.8878	0.9676
chr17	33814926	age_hyper	4.93967	7.82553e-07	0.0185073	0.0933	0.044
chr11	67730389	age_hyper	4.93978	7.82106e-07	0.0185073	0.9338	0.9492
chr4	108314304	age_hypo	-4.93735	7.91904e-07	0.0185086	0.68	0.153
chr12	12101136	age_hyper	4.93711	7.92904e-07	0.0185086	0.8569	0.9604
chr4	77120872	age_hypo	-4.93612	7.96922e-07	0.0185408	0.7022	0.017
chr20	62001061	age_hyper	4.93625	7.96389e-07	0.0185408	0.7891	0.9562
chr7	11679714	age_hyper	4.93499	8.01556e-07	0.0185871	0.8714	0.9693
chr8	56441940	age_hyper	4.93504	8.01341e-07	0.0185871	0.8206	0.8746
chr3	76997102	age_hyper	4.93426	8.04542e-07	0.0186256	nan	nan
chr13	113752684	age_hyper	4.93192	8.14243e-07	0.0186656	0.5288	0.728
chr2	100492101	age_hyper	4.93211	8.13476e-07	0.0186656	0.6785	0.8857
chr11	112534180	age_hyper	4.93218	8.13171e-07	0.0186656	0.855	0.9586
chr10	104439747	age_hyper	4.93268	8.11078e-07	0.0186656	0.8899	0.9689
chr10	134896445	age_hyper	4.93269	8.11029e-07	0.0186656	0.265	0.5506
chr1	212534135	age_hyper	4.93344	8.0794e-07	0.0186656	0.6131	0.9048
chr5	71274867	age_hyper	4.93118	8.17362e-07	0.0187066	nan	nan
chr18	72959929	age_hypo	-4.93063	8.19637e-07	0.0187282	0.1363	0.0127
chr17	45802242	age_hyper	4.9299	8.22716e-07	0.0187681	0.7019	0.8723
chr15	38983977	age_hypo	-4.92889	8.26996e-07	0.0187807	0.8836	nan
chr22	28538287	age_hyper	4.92882	8.27282e-07	0.0187807	0.7854	0.9537
chr3	26603546	age_hyper	4.92907	8.26238e-07	0.0187807	0.7749	nan
chr8	69805535	age_hypo	-4.92809	8.30377e-07	0.0187879	0.5916	0.6574
chr12	50219136	age_hyper	4.9278	8.31609e-07	0.0187879	0.5581	0.618
chr2	96431843	age_hyper	4.92791	8.3113e-07	0.0187879	0.7968	0.9644
chr8	130939795	age_hyper	4.92733	8.33598e-07	0.0188026	nan	0.1447
chr4	7289493	age_hyper	4.92585	8.39933e-07	0.0188849	0.8393	0.7796
chr15	79027319	age_hyper	4.92608	8.38969e-07	0.0188849	0.7521	0.8881
chr9	125774644	age_hypo	-4.92426	8.46788e-07	0.0190023	0.7802	0.9442
chr5	177118644	age_hyper	4.92402	8.47858e-07	0.0190023	nan	nan
chr6	142758654	age_hyper	4.92192	8.57011e-07	0.0190856	0.7707	0.946
chr11	124736397	age_hyper	4.92204	8.56465e-07	0.0190856	0.1575	0.1245
chr10	86142825	age_hyper	4.9224	8.54909e-07	0.0190856	nan	nan
chr1	31187822	age_hyper	4.92262	8.53945e-07	0.0190856	0.7222	0.8144
chr2	217540617	age_hyper	4.92149	8.58881e-07	0.019097	0.8526	0.9686
chr1	58950266	age_hyper	4.92103	8.60884e-07	0.0191113	nan	nan
chr16	12370781	age_hyper	4.91935	8.68341e-07	0.0191258	0.8445	0.939
chr8	94966789	age_hyper	4.9196	8.67229e-07	0.0191258	0.8585	0.9591
chr18	12328840	age_hyper	4.91984	8.66156e-07	0.0191258	0.8908	0.9675
chr6	16361592	age_hyper	4.92022	8.64469e-07	0.0191258	nan	nan
chr5	167135977	age_hyper	4.92037	8.63796e-07	0.0191258	0.8321	0.9341
chr12	67843637	age_hyper	4.91871	8.71146e-07	0.0191575	0.7836	0.9255
chr6	47364669	age_hyper	4.91828	8.73081e-07	0.0191701	nan	nan
chr19	51018808	age_hypo	-4.91693	8.79123e-07	0.0192433	0.8594	0.7175
chr10	79253997	age_hypo	-4.91671	8.80118e-07	0.0192433	0.5869	0.8607
chr10	98781358	age_hyper	4.91662	8.80525e-07	0.0192433	nan	0.9527
chr2	38229488	age_hypo	-4.91594	8.83556e-07	0.0192716	nan	nan
chr11	102006023	age_hypo	-4.91539	8.8605e-07	0.0192716	0.9392	0.5354
chr17	75350778	age_hyper	4.91512	8.87303e-07	0.0192716	0.8428	0.8888
chr5	42992459	age_hyper	4.9157	8.84654e-07	0.0192716	0.248	0.2031
chr11	13235605	age_hyper	4.91428	8.91096e-07	0.0192943	0.8801	0.9605
chr7	135351716	age_hyper	4.91445	8.90309e-07	0.0192943	nan	nan
chr10	125700673	age_hyper	4.91358	8.943e-07	0.0193339	0.9134	0.9651
chr14	61109490	age_hyper	4.91229	9.0017e-07	0.0194309	0.172	0.1454
chr1	37716665	age_hyper	4.91191	9.01919e-07	0.0194388	0.8337	0.972
chr11	126734630	age_hyper	4.91103	9.05972e-07	0.0194963	0.6459	0.9407
chr15	44535384	age_hyper	4.9099	9.11211e-07	0.019579	0.7672	0.7621
chr13	54008349	age_hypo	-4.90941	9.13486e-07	0.0195979	0.7514	0.7707
chr3	119078902	age_hyper	4.9087	9.16839e-07	0.01961	0.8792	0.9068
chr12	39040240	age_hyper	4.90895	9.15675e-07	0.01961	0.7771	0.7848
chr10	61900286	age_hyper	4.90799	9.20157e-07	0.0196511	0.6563	0.6151
chr16	81745435	age_hypo	-4.90568	9.31054e-07	0.0197921	0.1373	0.1871
chr7	45930543	age_hypo	-4.89853	9.65545e-07	0.0197921	nan	0.8408
chr5	107723747	age_hypo	-4.8984	9.66201e-07	0.0197921	nan	nan
chr8	126544021	age_hyper	4.89841	9.66133e-07	0.0197921	0.8487	0.9663
chr3	196693710	age_hyper	4.89842	9.66121e-07	0.0197921	0.4475	0.4088
chr8	41852022	age_hyper	4.89847	9.65837e-07	0.0197921	0.7334	0.8232
chr17	30165049	age_hyper	4.89911	9.62737e-07	0.0197921	0.7601	0.9518
chr18	66827377	age_hyper	4.89921	9.62227e-07	0.0197921	nan	nan
chr1	198861041	age_hyper	4.89932	9.61701e-07	0.0197921	0.5903	0.302
chr8	55047317	age_hyper	4.89941	9.61263e-07	0.0197921	0.3214	0.1978
chr5	372100	age_hyper	4.9	9.58347e-07	0.0197921	0.6627	0.9165
chr2	238829600	age_hyper	4.90028	9.56989e-07	0.0197921	0.8345	0.8103
chr22	38604896	age_hyper	4.90069	9.55009e-07	0.0197921	0.7003	0.9151
chr6	107070253	age_hyper	4.90145	9.51328e-07	0.0197921	0.6821	0.9671
chr5	139073097	age_hyper	4.90161	9.50555e-07	0.0197921	0.494	0.9381
chr6	790374	age_hyper	4.90188	9.49228e-07	0.0197921	0.8892	0.936
chr19	19190850	age_hyper	4.90231	9.47185e-07	0.0197921	0.6765	0.965
chr15	73406575	age_hyper	4.90288	9.44407e-07	0.0197921	0.8584	0.947
chr4	113436317	age_hyper	4.90303	9.43697e-07	0.0197921	0.2338	0.046
chr16	54965859	age_hyper	4.90309	9.43412e-07	0.0197921	0.2217	0.3282
chr12	5034734	age_hyper	4.90309	9.43409e-07	0.0197921	0.9496	0.9643
chr17	79119598	age_hyper	4.90399	9.39081e-07	0.0197921	0.9475	0.9448
chr17	71700576	age_hyper	4.90424	9.37907e-07	0.0197921	0.8665	0.9571
chr6	1316615	age_hyper	4.90431	9.3754e-07	0.0197921	0.1992	0.031
chr1	143935857	age_hyper	4.90447	9.36783e-07	0.0197921	nan	0.9328
chr3	13143012	age_hyper	4.90477	9.35347e-07	0.0197921	0.7871	0.9743
chr4	170728884	age_hyper	4.90526	9.33021e-07	0.0197921	nan	0.4448
chr5	176929792	age_hyper	4.90595	9.29752e-07	0.0197921	0.8706	0.8887
chr2	39278991	age_hyper	4.89766	9.69836e-07	0.0198377	nan	nan
chr11	46685137	age_hyper	4.89577	9.79191e-07	0.0199999	0.8649	0.9621
chr1	53790066	age_hyper	4.89519	9.82122e-07	0.0200307	0.3828	0.9098
chr6	9020249	age_hypo	-4.89362	9.8999e-07	0.0200983	nan	nan
chr8	2680789	age_hyper	4.89254	9.9545e-07	0.0200983	nan	nan
chr18	9340803	age_hyper	4.8926	9.95116e-07	0.0200983	0.783	0.9672
chr16	81637076	age_hyper	4.89274	9.94398e-07	0.0200983	0.7437	0.9704
chr1	34334014	age_hyper	4.89291	9.93542e-07	0.0200983	0.8651	0.9312
chr3	142339248	age_hyper	4.89357	9.90233e-07	0.0200983	0.8741	0.9666
chr4	165191589	age_hyper	4.89396	9.8827e-07	0.0200983	0.8909	0.9653
chr5	176023308	age_hyper	4.8914	1.0012e-06	0.0201853	0.8324	0.966
chr5	4307722	age_hypo	-4.88909	1.01302e-06	0.0203944	0.923	0.9166
chr15	84513271	age_hyper	4.88829	1.01716e-06	0.0204486	0.9108	0.9578
chr17	60122549	age_hyper	4.88761	1.0207e-06	0.0204611	0.6301	0.9386
chr17	29348875	age_hyper	4.88768	1.02031e-06	0.0204611	nan	nan
chr13	99180583	age_hyper	4.88724	1.0226e-06	0.0204699	0.8928	0.9631
chr13	92673833	age_hypo	-4.88673	1.02523e-06	0.0204935	nan	nan
chr6	150779663	age_hyper	4.88367	1.04128e-06	0.0207848	0.8725	0.9761
chr13	114549247	age_hyper	4.88297	1.04502e-06	0.0208298	0.8211	0.9602
chr4	10096428	age_hyper	4.88139	1.0534e-06	0.0209375	0.6521	0.8508
chr2	197305472	age_hyper	4.88164	1.05208e-06	0.0209375	nan	nan
chr1	240016003	age_hyper	4.88033	1.0591e-06	0.0209617	0.7156	0.9649
chr3	48458208	age_hyper	4.88044	1.05848e-06	0.0209617	0.7782	0.9269
chr14	81310712	age_hyper	4.88049	1.05823e-06	0.0209617	0.8492	0.9682
chr11	16535346	age_hypo	-4.87937	1.06426e-06	0.0210343	0.8069	0.8271
chr18	48718319	age_hyper	4.8776	1.07384e-06	0.0211939	0.8455	nan
chr6	12883134	age_hyper	4.87538	1.08599e-06	0.0213438	0.6418	0.9417
chr17	3654313	age_hyper	4.8754	1.08588e-06	0.0213438	0.7096	0.8514
chr8	49784303	age_hyper	4.87591	1.0831e-06	0.0213438	0.8714	0.9506
chr7	136092787	age_hyper	4.87457	1.09046e-06	0.0214016	0.7952	0.9699
chr4	85532941	age_hyper	4.87346	1.09658e-06	0.0214918	0.9181	0.9623
chr14	82711294	age_hyper	4.87281	1.10023e-06	0.0215331	0.4673	nan
chr7	118932783	age_hypo	-4.87159	1.10702e-06	0.021576	0.9417	0.8011
chr20	45875292	age_hyper	4.87166	1.10666e-06	0.021576	0.7383	0.7761
chr20	53258408	age_hyper	4.87185	1.10557e-06	0.021576	0.8868	0.9696
chr7	75261230	age_hyper	4.87107	1.10995e-06	0.0216032	0.78	0.5139
chr20	43838292	age_hypo	-4.86974	1.11743e-06	0.0216605	0.9407	0.8547
chr2	204675618	age_hypo	-4.86961	1.11818e-06	0.0216605	0.7508	0.965
chr13	52378744	age_hyper	4.86946	1.11906e-06	0.0216605	0.0671	0.016
chr16	455980	age_hyper	4.86978	1.11725e-06	0.0216605	0.8737	0.9525
chr12	85674632	age_hyper	4.86915	1.12077e-06	0.0216636	0.3055	0.4983
chr17	66123436	age_hyper	4.86877	1.12294e-06	0.0216757	0.6961	0.7912
chr2	175610578	age_hyper	4.86795	1.1276e-06	0.0217359	0.9139	0.9596
chr8	127887587	age_hyper	4.86764	1.12937e-06	0.0217403	0.9029	0.9568
chr19	11447943	age_hyper	4.86576	1.14017e-06	0.021888	0.6452	0.8536
chr17	74818769	age_hyper	4.86585	1.13967e-06	0.021888	0.6235	0.9705
chr18	44777369	age_hyper	4.86512	1.14386e-06	0.0219289	0.0672	0.0676
chr5	53580936	age_hyper	4.86474	1.14606e-06	0.0219412	0.8737	nan
chr13	114549148	age_hyper	4.86398	1.15046e-06	0.0219956	0.8173	0.97
chr9	45441048	age_hyper	4.86343	1.15367e-06	0.0220269	0.6509	0.6943
chr2	54303445	age_hyper	4.86228	1.16043e-06	0.022126	0.8426	0.9602
chr1	42039496	age_hyper	4.86094	1.16828e-06	0.0222454	0.7756	0.9571
chr10	97804735	age_hyper	4.85943	1.17722e-06	0.0223854	0.2954	0.3072
chr11	122637713	age_hyper	4.85783	1.1868e-06	0.0225066	0.8796	0.9799
chr14	53313354	age_hyper	4.85807	1.18533e-06	0.0225066	0.7287	0.9665
chr10	34483325	age_hyper	4.85727	1.19015e-06	0.0225397	0.4235	0.9403
chr11	133855590	age_hyper	4.85684	1.19277e-06	0.0225588	0.8649	0.9669
chr2	80301650	age_hyper	4.85656	1.19443e-06	0.0225599	0.7758	0.9502
chr6	162226078	age_hyper	4.85624	1.19635e-06	0.0225658	nan	0.9674
chr3	95753753	age_hypo	-4.85413	1.20914e-06	0.0227655	0.9308	0.5209
chr5	153862541	age_hyper	4.85396	1.21017e-06	0.0227655	0.153	0.1518
chr19	30715593	age_hyper	4.85187	1.22301e-06	0.0229763	0.0852	0.0878
chr4	88443666	age_hypo	-4.85143	1.22576e-06	0.0229971	0.6562	0.9119
chr9	102304823	age_hyper	4.85115	1.22748e-06	0.0229986	0.8801	0.9171
chr2	242598645	age_hyper	4.85035	1.23242e-06	0.0230299	0.8749	0.9413
chr5	146851644	age_hyper	4.8504	1.2321e-06	0.0230299	0.7712	0.978
chr2	89570939	age_hyper	4.84899	1.2409e-06	0.0231575	0.8985	0.9437
chr1	25254598	age_hyper	4.8483	1.24524e-06	0.0232076	0.0729	0.1443
chr6	155310300	age_hyper	4.84768	1.24912e-06	0.0232492	0.6918	0.6997
chr3	192056062	age_hyper	4.84741	1.25086e-06	0.0232507	0.7945	0.959
chr7	141582824	age_hyper	4.84685	1.25436e-06	0.023285	nan	nan
chr6	145526290	age_hyper	4.84615	1.25878e-06	0.0233362	0.7588	0.9179
chr20	15875395	age_hypo	-4.84518	1.26497e-06	0.0233815	0.5517	0.9493
chr2	227732002	age_hypo	-4.84443	1.26978e-06	0.0233815	nan	nan
chr12	27900845	age_hypo	-4.84401	1.27245e-06	0.0233815	nan	nan
chr7	134332396	age_hyper	4.84394	1.27287e-06	0.0233815	0.2006	0.2025
chr17	47435977	age_hyper	4.84427	1.27078e-06	0.0233815	nan	nan
chr2	104823931	age_hyper	4.84497	1.26634e-06	0.0233815	0.7834	0.9043
chr6	72748171	age_hyper	4.8455	1.26292e-06	0.0233815	nan	0.9218
chr3	101080157	age_hyper	4.84216	1.28433e-06	0.0234692	0.84	0.9532
chr7	119198795	age_hyper	4.84217	1.2843e-06	0.0234692	nan	nan
chr2	129015553	age_hyper	4.84218	1.28426e-06	0.0234692	0.8298	0.964
chr16	12873138	age_hyper	4.84282	1.28011e-06	0.0234692	nan	nan
chr17	33969663	age_hyper	4.84162	1.28786e-06	0.0235032	nan	nan
chr15	69838735	age_hyper	4.8412	1.29056e-06	0.023522	0.8296	0.9347
chr10	9652850	age_hyper	4.84015	1.29738e-06	0.0236157	0.685	0.9113
chr10	65380639	age_hyper	4.8394	1.30232e-06	0.0236749	nan	nan
chr10	125701359	age_hyper	4.83906	1.30452e-06	0.0236842	0.9249	0.9636
chr1	10365200	age_hyper	4.83869	1.30697e-06	0.0236982	nan	nan
chr16	67199741	age_hyper	4.83691	1.31876e-06	0.0237891	0.4269	0.2868
chr6	136171445	age_hyper	4.83694	1.3185e-06	0.0237891	0.7841	0.961
chr1	220515577	age_hyper	4.83703	1.31796e-06	0.0237891	0.881	0.9561
chr4	27092075	age_hyper	4.83765	1.31386e-06	0.0237891	0.742	0.8871
chr7	131792834	age_hyper	4.83578	1.32621e-06	0.0238929	0.7353	0.9324
chr5	167105307	age_hyper	4.8349	1.33212e-06	0.0239074	nan	nan
chr22	50445120	age_hyper	4.83497	1.33167e-06	0.0239074	0.7821	0.9745
chr20	24633819	age_hyper	4.83531	1.32938e-06	0.0239074	0.7817	0.9359
chr3	155978190	age_hyper	4.83396	1.33844e-06	0.0239902	0.6778	nan
chr11	79348601	age_hyper	4.83305	1.34459e-06	0.0240085	0.5498	0.8707
chr6	72611067	age_hyper	4.8331	1.34426e-06	0.0240085	nan	nan
chr19	16497879	age_hyper	4.83323	1.34336e-06	0.0240085	0.7814	0.9616
chr8	82192327	age_hyper	4.83205	1.35134e-06	0.0240678	0.6917	0.797
chr1	165859252	age_hyper	4.83205	1.35131e-06	0.0240678	0.8604	0.9708
chr2	7242915	age_hyper	4.83141	1.35568e-06	0.0241146	0.7879	0.942
chr16	70710247	age_hypo	-4.83041	1.36254e-06	0.0241712	0.5299	0.7115
chr17	54938365	age_hyper	4.82944	1.36918e-06	0.0241712	0.5789	0.6035
chr7	87628141	age_hyper	4.82965	1.36771e-06	0.0241712	0.6024	0.9659
chr10	79591223	age_hyper	4.82992	1.36591e-06	0.0241712	0.8649	0.9595
chr18	20880859	age_hyper	4.82996	1.36559e-06	0.0241712	0.775	0.9352
chr9	117073514	age_hyper	4.83026	1.36352e-06	0.0241712	0.8933	0.9806
chr16	28053345	age_hyper	4.82895	1.37252e-06	0.0241996	0.8226	0.9659
chr5	56860662	age_hyper	4.82811	1.37836e-06	0.0242723	0.802	0.9389
chr4	27249714	age_hyper	4.82746	1.38283e-06	0.0243205	0.8039	0.8617
chr6	122101305	age_hypo	-4.82649	1.38961e-06	0.0243787	0.7816	0.9509
chr15	60287060	age_hyper	4.82673	1.38797e-06	0.0243787	0.0584	0.065
chr13	21497487	age_hypo	-4.82619	1.39168e-06	0.0243845	0.7148	0.6347
chr11	64903030	age_hyper	4.8258	1.39444e-06	0.0244025	0.0556	0.0192
chr19	50544419	age_hypo	-4.8255	1.39653e-06	0.0244086	0.6019	0.9009
chr12	117429294	age_hyper	4.82465	1.40249e-06	0.0244824	0.6497	0.9322
chr2	48072721	age_hyper	4.82407	1.40657e-06	0.0244927	nan	0.9491
chr6	113210652	age_hyper	4.8243	1.40495e-06	0.0244927	0.8366	0.9689
chr2	210586823	age_hyper	4.8233	1.41201e-06	0.024557	nan	0.9644
chr13	96978156	age_hyper	4.82294	1.41458e-06	0.0245713	nan	nan
chr14	102625159	age_hyper	4.82153	1.42462e-06	0.0247152	0.7097	0.6996
chr5	109212221	age_hyper	4.82123	1.42677e-06	0.0247219	0.8592	0.9421
chr10	120673547	age_hypo	-4.8201	1.43487e-06	0.0248316	0.64	0.4629
chr1	198877203	age_hyper	4.81867	1.4452e-06	0.0249797	nan	nan
chr2	72027683	age_hyper	4.81842	1.44698e-06	0.0249798	0.5998	0.7699
chr18	9340650	age_hyper	4.81813	1.4491e-06	0.0249857	0.8473	0.966
chr10	115917291	age_hypo	-4.81787	1.451e-06	0.0249858	nan	nan
chr2	61439305	age_hypo	-4.81764	1.45267e-06	0.0249858	nan	nan
chr5	16144688	age_hyper	4.81691	1.45799e-06	0.0250468	0.6796	0.9096
chr1	206991849	age_hyper	4.81643	1.46153e-06	0.0250768	0.7319	0.9255
chr12	91817147	age_hyper	4.81605	1.46431e-06	0.025094	0.7506	0.6123
chr2	140944944	age_hyper	4.81502	1.47187e-06	0.0251927	0.8348	0.939
chr15	77779509	age_hypo	-4.814	1.47936e-06	0.0252099	0.5194	0.4886
chr6	114782504	age_hypo	-4.81399	1.47949e-06	0.0252099	nan	nan
chr4	27244901	age_hyper	4.81391	1.48005e-06	0.0252099	0.918	0.9228
chr2	31181393	age_hyper	4.81445	1.47609e-06	0.0252099	0.5853	0.921
chr1	34159049	age_hyper	4.81226	1.49232e-06	0.0253881	0.8133	0.9616
chr6	100570088	age_hyper	4.8114	1.49877e-06	0.0254671	0.8478	0.9446
chr4	21761383	age_hyper	4.811	1.50175e-06	0.025487	0.9409	0.9596
chr9	138774605	age_hyper	4.81051	1.50544e-06	0.0255188	0.8357	0.6545
chr2	174938895	age_hyper	4.81004	1.50901e-06	0.0255484	0.8758	0.9685
chr17	27012053	age_hypo	-4.80856	1.52019e-06	0.0255582	0.5636	0.1122
chr7	154474258	age_hypo	-4.80695	1.53254e-06	0.0255582	0.92	0.8827
chr19	54207459	age_hypo	-4.80689	1.533e-06	0.0255582	0.7236	0.896
chr7	130784128	age_hypo	-4.80533	1.54494e-06	0.0255582	0.8959	0.9623
chr6	6599919	age_hypo	-4.80517	1.54624e-06	0.0255582	0.3481	0.297
chr2	3268143	age_hypo	-4.80497	1.54779e-06	0.0255582	0.5872	0.8248
chr12	41151786	age_hyper	4.80521	1.54591e-06	0.0255582	nan	nan
chr9	23556933	age_hyper	4.80535	1.54483e-06	0.0255582	0.7375	0.9758
chr6	120864450	age_hyper	4.80552	1.54349e-06	0.0255582	0.8653	0.8965
chr8	132995096	age_hyper	4.80581	1.54123e-06	0.0255582	nan	nan
chr15	38926370	age_hyper	4.80606	1.53936e-06	0.0255582	nan	nan
chr14	55112643	age_hyper	4.80617	1.53848e-06	0.0255582	nan	nan
chr19	50493236	age_hyper	4.80634	1.53721e-06	0.0255582	0.8656	0.9559
chr1	58530146	age_hyper	4.80652	1.5358e-06	0.0255582	0.778	0.8858
chr13	101769738	age_hyper	4.8067	1.53439e-06	0.0255582	nan	0.9625
chr12	93654916	age_hyper	4.80709	1.53141e-06	0.0255582	0.8031	0.9463
chr11	70644940	age_hyper	4.80787	1.52548e-06	0.0255582	0.8594	0.9586
chr3	65340776	age_hyper	4.80802	1.52433e-06	0.0255582	0.8966	0.9477
chr17	4744466	age_hyper	4.80808	1.52383e-06	0.0255582	0.8225	0.9603
chr7	2076526	age_hyper	4.80863	1.51972e-06	0.0255582	0.7769	0.9736
chr10	49512184	age_hyper	4.80941	1.51376e-06	0.0255582	0.5841	0.763
chr12	55119955	age_hyper	4.80401	1.55516e-06	0.0256499	0.8368	0.9495
chr15	83681005	age_hyper	4.80308	1.5624e-06	0.0257391	0.1954	0.3706
chr20	31315267	age_hypo	-4.80182	1.5723e-06	0.0258719	0.8313	0.9641
chr1	145041605	age_hyper	4.79945	1.59104e-06	0.0261495	0.8471	0.9564
chr7	96535618	age_hypo	-4.7988	1.59621e-06	0.0261641	nan	nan
chr1	37221348	age_hyper	4.79863	1.59751e-06	0.0261641	0.6664	0.9594
chr12	130975472	age_hyper	4.799	1.59462e-06	0.0261641	0.8912	0.9724
chr1	34878235	age_hyper	4.79783	1.60392e-06	0.0262385	0.528	0.8937
chr8	40828630	age_hypo	-4.79734	1.6079e-06	0.0262621	0.9353	0.906
chr16	49529149	age_hyper	4.79719	1.6091e-06	0.0262621	0.7395	0.9481
chr10	97640970	age_hypo	-4.79352	1.63878e-06	0.0264216	0.7337	nan
chr3	54489087	age_hyper	4.79297	1.64332e-06	0.0264216	0.8649	0.9657
chr1	200988125	age_hyper	4.79306	1.64256e-06	0.0264216	0.8022	0.9422
chr17	17306254	age_hyper	4.79328	1.64075e-06	0.0264216	0.847	0.946
chr2	62596987	age_hyper	4.79342	1.63966e-06	0.0264216	0.8435	0.9179
chr7	2120044	age_hyper	4.79342	1.63965e-06	0.0264216	0.8963	0.9689
chr15	41914356	age_hyper	4.79398	1.63502e-06	0.0264216	0.1053	0.0123
chr15	49380919	age_hyper	4.79403	1.63464e-06	0.0264216	0.6875	0.9583
chr12	54380286	age_hyper	4.79406	1.6344e-06	0.0264216	0.0791	0.0524
chr9	73100420	age_hyper	4.79409	1.63417e-06	0.0264216	0.4828	0.8938
chr5	78467406	age_hyper	4.79419	1.6333e-06	0.0264216	0.8368	nan
chr4	42443663	age_hyper	4.79435	1.63205e-06	0.0264216	nan	nan
chr7	107720690	age_hyper	4.79499	1.6268e-06	0.0264216	0.8941	0.9235
chr9	134579629	age_hyper	4.79231	1.64873e-06	0.0264482	nan	0.8743
chr5	7425543	age_hyper	4.79235	1.64837e-06	0.0264482	0.7189	0.9467
chr13	50161229	age_hypo	-4.792	1.65127e-06	0.0264587	0.5025	0.9681
chr6	36317118	age_hypo	-4.79117	1.6581e-06	0.0264612	0.6106	0.7971
chr7	68580951	age_hypo	-4.79073	1.66176e-06	0.0264612	0.9522	0.84
chr16	83431542	age_hypo	-4.79018	1.66633e-06	0.0264612	0.6589	0.3794
chr16	2698826	age_hyper	4.78971	1.67026e-06	0.0264612	0.8515	0.9182
chr6	118408954	age_hyper	4.78981	1.66939e-06	0.0264612	0.8264	0.889
chr10	21314505	age_hyper	4.78986	1.66897e-06	0.0264612	0.7884	nan
chr1	165631427	age_hyper	4.78987	1.66889e-06	0.0264612	0.8015	0.8894
chr20	43430903	age_hyper	4.78997	1.6681e-06	0.0264612	0.6291	0.9534
chr12	79320155	age_hyper	4.79013	1.66672e-06	0.0264612	nan	nan
chr7	127708060	age_hyper	4.79112	1.65855e-06	0.0264612	0.74	0.9489
chr8	20885704	age_hyper	4.78921	1.67439e-06	0.0264968	0.8497	0.909
chr10	104470804	age_hypo	-4.78855	1.6799e-06	0.0265325	nan	nan
chr4	82569450	age_hyper	4.78849	1.68042e-06	0.0265325	0.8582	0.9656
chr12	59823035	age_hyper	4.78773	1.68677e-06	0.0266029	0.8632	nan
chr5	172369867	age_hyper	4.78725	1.6908e-06	0.0266365	0.7203	0.9717
chr15	49526381	age_hyper	4.78641	1.69794e-06	0.0267191	nan	nan
chr13	97877995	age_hypo	-4.78589	1.70231e-06	0.0267375	0.5107	0.2196
chr17	73236485	age_hyper	4.78559	1.70482e-06	0.0267375	0.1459	0.2188
chr6	111602968	age_hyper	4.78574	1.70357e-06	0.0267375	0.7909	0.9661
chr14	75867092	age_hypo	-4.78465	1.71288e-06	0.0268041	0.1342	0.0321
chr15	37225877	age_hyper	4.7847	1.71244e-06	0.0268041	0.7938	nan
chr2	115388780	age_hypo	-4.78347	1.72296e-06	0.0268125	0.9369	0.866
chr3	132564209	age_hyper	4.78364	1.72152e-06	0.0268125	nan	nan
chr4	147263040	age_hyper	4.78379	1.72017e-06	0.0268125	nan	nan
chr5	22185161	age_hyper	4.78409	1.71763e-06	0.0268125	nan	0.6158
chr7	135109833	age_hyper	4.78435	1.71544e-06	0.0268125	0.8069	0.9141
chr9	140766311	age_hyper	4.78305	1.72658e-06	0.026839	nan	0.946
chr7	108803719	age_hyper	4.78264	1.73005e-06	0.0268633	0.8186	0.9343
chr22	31522701	age_hyper	4.78181	1.73722e-06	0.0269448	0.7483	0.6833
chr11	64765098	age_hyper	4.7806	1.74774e-06	0.0270484	0.7963	0.9631
chr7	98598793	age_hyper	4.78078	1.7462e-06	0.0270484	0.6273	0.9717
chr5	95215342	age_hyper	4.77978	1.75483e-06	0.0270687	0.666	0.9433
chr2	101415681	age_hyper	4.7799	1.75379e-06	0.0270687	0.8063	0.9547
chr3	134800431	age_hyper	4.78013	1.75185e-06	0.0270687	0.75	0.906
chr4	4669692	age_hyper	4.77954	1.75698e-06	0.027072	0.4749	0.2273
chr11	120503288	age_hyper	4.7778	1.77224e-06	0.0272177	0.8183	0.9532
chr10	129898077	age_hyper	4.77799	1.77054e-06	0.0272177	0.8144	0.9761
chr11	106003561	age_hyper	4.77802	1.77029e-06	0.0272177	0.7217	0.8613
chr4	23585244	age_hypo	-4.77698	1.77951e-06	0.0272291	nan	nan
chr5	81258620	age_hyper	4.77618	1.78655e-06	0.0272291	0.7276	0.89
chr4	66520056	age_hyper	4.77629	1.78555e-06	0.0272291	0.8763	0.9558
chr18	44144815	age_hyper	4.77645	1.78416e-06	0.0272291	0.9247	0.9
chr5	7425555	age_hyper	4.77646	1.78405e-06	0.0272291	0.6608	0.9456
chr18	33854475	age_hyper	4.77705	1.77889e-06	0.0272291	0.9303	0.8892
chr1	75110543	age_hyper	4.77729	1.77676e-06	0.0272291	0.8351	0.972
chr10	61987538	age_hyper	4.77464	1.80025e-06	0.0274083	nan	nan
chr14	29930164	age_hyper	4.77427	1.80358e-06	0.0274293	nan	nan
chr3	61876519	age_hyper	4.77404	1.80569e-06	0.0274315	0.833	0.9645
chr4	179384046	age_hypo	-4.77351	1.81044e-06	0.027458	0.9377	0.7371
chr18	53077435	age_hyper	4.77341	1.81133e-06	0.027458	0.6164	0.6521
chr8	80273009	age_hypo	-4.77247	1.8198e-06	0.0274769	0.95	0.8141
chr19	55168699	age_hypo	-4.77201	1.82395e-06	0.0274769	0.8352	0.8578
chr10	98829668	age_hyper	4.77197	1.82432e-06	0.0274769	0.8265	0.9641
chr2	217132785	age_hyper	4.77215	1.82272e-06	0.0274769	0.6496	0.9123
chr13	24331460	age_hyper	4.77233	1.82107e-06	0.0274769	0.6849	0.9645
chr2	241085751	age_hyper	4.77257	1.81894e-06	0.0274769	0.8036	0.6435
chr22	50172975	age_hyper	4.77136	1.82985e-06	0.0275308	0.6946	0.9492
chr17	72452146	age_hyper	4.77067	1.83613e-06	0.0275957	0.7785	0.9152
chr17	27430803	age_hypo	-4.77015	1.84087e-06	0.0276374	0.9326	0.301
chr16	17317782	age_hyper	4.76922	1.84944e-06	0.0277363	0.9332	0.9647
chr15	37021469	age_hyper	4.76801	1.86054e-06	0.0278731	0.7964	0.9751
chr11	72543184	age_hypo	-4.76635	1.87594e-06	0.0278805	0.8595	0.6973
chr10	102570811	age_hyper	4.76561	1.88286e-06	0.0278805	0.8975	0.9335
chr6	170412253	age_hyper	4.76567	1.88229e-06	0.0278805	0.5154	0.6722
chr11	119076109	age_hyper	4.76583	1.88081e-06	0.0278805	0.7034	0.449
chr11	70543529	age_hyper	4.76583	1.8808e-06	0.0278805	0.934	0.96
chr2	198849948	age_hyper	4.76608	1.87849e-06	0.0278805	0.8613	0.8707
chr9	124550030	age_hyper	4.76627	1.87665e-06	0.0278805	0.7272	0.9684
chr2	106261946	age_hyper	4.76633	1.87614e-06	0.0278805	0.3664	0.9552
chr19	22466549	age_hyper	4.7664	1.87548e-06	0.0278805	0.7899	0.732
chr2	72008620	age_hyper	4.76647	1.8748e-06	0.0278805	0.8267	0.9457
chr2	63466795	age_hyper	4.76757	1.86466e-06	0.0278805	nan	nan
chr19	35784011	age_hypo	-4.76311	1.90633e-06	0.0281984	0.6078	0.1487
chr13	28369233	age_hyper	4.76249	1.91222e-06	0.0282557	0.291	0.7471
chr2	51004301	age_hyper	4.76211	1.91575e-06	0.0282782	nan	nan
chr17	1058803	age_hyper	4.7619	1.9178e-06	0.0282788	0.7417	nan
chr15	57364333	age_hypo	-4.76085	1.92777e-06	0.0283688	nan	0.8786
chr1	53790105	age_hyper	4.76062	1.92997e-06	0.0283688	0.3506	0.8765
chr18	12917619	age_hyper	4.76081	1.92816e-06	0.0283688	0.8211	0.9628
chr11	70665367	age_hyper	4.76026	1.93339e-06	0.0283895	0.7057	0.8675
chr9	122244558	age_hyper	4.75942	1.94148e-06	0.0284785	0.7408	0.8667
chr7	107599020	age_hyper	4.7587	1.94844e-06	0.0285507	nan	nan
chr14	77407692	age_hyper	4.75842	1.95114e-06	0.0285606	0.6568	0.9222
chr10	39023679	age_hypo	-4.75774	1.95772e-06	0.0285695	0.743	0.7952
chr7	25424949	age_hyper	4.75752	1.95988e-06	0.0285695	0.7963	0.8936
chr5	140699824	age_hyper	4.75769	1.95824e-06	0.0285695	0.072	0.0231
chr8	135393577	age_hyper	4.75771	1.95806e-06	0.0285695	0.5719	0.9124
chr1	226308941	age_hyper	4.75726	1.96241e-06	0.0285768	0.3762	0.7922
chr12	133093048	age_hyper	4.7559	1.97561e-06	0.0287094	0.8892	0.967
chr4	113432756	age_hyper	4.75611	1.97358e-06	0.0287094	0.641	0.9025
chr21	17552112	age_hypo	-4.75537	1.98084e-06	0.028726	nan	nan
chr6	17019768	age_hyper	4.7555	1.9796e-06	0.028726	nan	nan
chr3	63001931	age_hyper	4.75486	1.98583e-06	0.0287686	0.8308	0.9562
chr22	29990123	age_hyper	4.75441	1.99025e-06	0.0288031	0.8606	0.7203
chr8	1508530	age_hyper	4.7525	2.00915e-06	0.0290467	0.5771	0.9492
chr11	106062062	age_hyper	4.75151	2.01899e-06	0.0291588	nan	nan
chr5	162298540	age_hypo	-4.75102	2.02388e-06	0.0291995	0.9432	0.6923
chr3	117708835	age_hyper	4.75066	2.02754e-06	0.0292223	0.7182	0.801
chr15	89335737	age_hypo	-4.74856	2.0487e-06	0.0292606	0.931	0.8529
chr7	157516901	age_hyper	4.74833	2.05102e-06	0.0292606	nan	nan
chr4	101833309	age_hyper	4.7484	2.0503e-06	0.0292606	0.915	nan
chr19	11010670	age_hyper	4.74848	2.04955e-06	0.0292606	0.6723	0.9744
chr6	155310710	age_hyper	4.74871	2.04714e-06	0.0292606	0.5857	0.6126
chr3	107570101	age_hyper	4.74901	2.0441e-06	0.0292606	nan	0.8999
chr19	41251867	age_hyper	4.74923	2.04196e-06	0.0292606	0.4387	0.904
chr2	8307635	age_hyper	4.74955	2.0387e-06	0.0292606	0.8595	0.966
chr14	66407935	age_hyper	4.74997	2.03449e-06	0.0292606	nan	nan
chr10	125652490	age_hyper	4.75017	2.03244e-06	0.0292606	0.7279	0.9689
chr21	43222983	age_hypo	-4.74794	2.05502e-06	0.0292633	0.3949	0.1363
chr7	2120080	age_hyper	4.7477	2.05746e-06	0.0292633	0.8468	0.9677
chr2	17110827	age_hyper	4.7478	2.05641e-06	0.0292633	0.7375	0.9532
chr12	63228366	age_hypo	-4.74722	2.06233e-06	0.029303	0.7167	0.8451
chr3	159071458	age_hyper	4.74699	2.06466e-06	0.0293064	nan	nan
chr3	139726488	age_hyper	4.74637	2.071e-06	0.0293077	0.6392	0.976
chr4	111547815	age_hyper	4.74654	2.06928e-06	0.0293077	0.1365	0.1042
chr1	202440662	age_hyper	4.74663	2.06831e-06	0.0293077	0.7259	0.8088
chr12	101075407	age_hypo	-4.74571	2.07771e-06	0.0293141	0.9489	0.8217
chr2	134972553	age_hyper	4.74581	2.07669e-06	0.0293141	0.9217	0.9722
chr17	78414847	age_hyper	4.746	2.07475e-06	0.0293141	0.9041	0.9579
chr3	174156856	age_hyper	4.74535	2.08151e-06	0.0293382	nan	nan
chr7	27212242	age_hyper	4.74503	2.0848e-06	0.0293551	0.1555	0.1657
chr4	82569537	age_hyper	4.74479	2.08726e-06	0.0293602	0.7157	0.9593
chr15	43644994	age_hypo	-4.74294	2.1064e-06	0.0295153	0.6728	0.9406
chr4	13530928	age_hyper	4.74271	2.10878e-06	0.0295153	0.2456	0.1546
chr7	2120040	age_hyper	4.74273	2.10853e-06	0.0295153	0.9081	0.9773
chr2	60738716	age_hyper	4.74281	2.10779e-06	0.0295153	nan	0.9454
chr11	112248070	age_hyper	4.74326	2.10311e-06	0.0295153	nan	nan
chr16	10347380	age_hyper	4.74101	2.12653e-06	0.0295576	0.8515	nan
chr6	72747970	age_hyper	4.74116	2.125e-06	0.0295576	nan	0.8381
chr2	161426615	age_hyper	4.74118	2.12478e-06	0.0295576	0.7939	0.9607
chr3	131466532	age_hyper	4.74138	2.12272e-06	0.0295576	0.578	0.7253
chr7	157516819	age_hyper	4.74177	2.11863e-06	0.0295576	0.6486	0.9224
chr10	80308110	age_hyper	4.74185	2.11776e-06	0.0295576	0.8489	0.9129
chr3	123922712	age_hyper	4.74217	2.11441e-06	0.0295576	0.9038	0.9649
chr18	28443572	age_hyper	4.74065	2.13028e-06	0.0295806	nan	nan
chr8	41528000	age_hyper	4.73926	2.14497e-06	0.0297551	0.5835	0.9016
chr12	16350066	age_hyper	4.73854	2.15263e-06	0.029832	nan	nan
chr1	156382943	age_hyper	4.73802	2.15816e-06	0.0298792	0.4327	0.0591
chr14	101301614	age_hypo	-4.73655	2.17383e-06	0.0300074	0.8015	0.8688
chr2	176835979	age_hyper	4.73663	2.17298e-06	0.0300074	0.8434	0.9698
chr9	25885005	age_hyper	4.73695	2.16957e-06	0.0300074	nan	nan
chr8	141129555	age_hypo	-4.73611	2.17863e-06	0.0300416	nan	0.8174
chr1	143983197	age_hyper	4.73573	2.18272e-06	0.0300416	0.6497	0.9499
chr22	40026724	age_hyper	4.73578	2.18217e-06	0.0300416	0.768	0.6195
chr9	33382664	age_hyper	4.73548	2.18532e-06	0.0300479	0.8735	0.9522
chr5	168451188	age_hyper	4.73392	2.20225e-06	0.0302511	0.8155	0.9701
chr22	20079085	age_hyper	4.73352	2.20656e-06	0.0302806	0.891	0.7318
chr11	102934502	age_hyper	4.73245	2.21828e-06	0.030323	nan	nan
chr7	2120180	age_hyper	4.7326	2.21657e-06	0.030323	0.8292	0.9609
chr10	98974038	age_hyper	4.73279	2.2146e-06	0.030323	0.696	0.9653
chr8	117012579	age_hyper	4.73293	2.21297e-06	0.030323	nan	0.9627
chr17	31818034	age_hyper	4.7317	2.22647e-06	0.0304054	0.8613	0.96
chr1	175717432	age_hyper	4.73053	2.2393e-06	0.0305214	0.6868	0.9358
chr1	32825588	age_hyper	4.73054	2.23922e-06	0.0305214	0.8995	0.888
chr19	27966858	age_hypo	-4.72928	2.25314e-06	0.0306802	nan	nan
chr5	174545346	age_hyper	4.72807	2.26667e-06	0.0308346	0.879	0.96
chr15	88705376	age_hyper	4.72759	2.27196e-06	0.0308766	0.6575	0.9556
chr8	5136331	age_hyper	4.72715	2.27692e-06	0.0309142	nan	nan
chr22	17697983	age_hypo	-4.72609	2.28886e-06	0.0309428	nan	nan
chr21	37932484	age_hypo	-4.72598	2.29004e-06	0.0309428	0.7486	0.9634
chr17	4803974	age_hyper	4.72608	2.28897e-06	0.0309428	0.6943	0.5701
chr1	166917207	age_hyper	4.72631	2.28637e-06	0.0309428	0.2975	0.0346
chr12	125014096	age_hyper	4.7266	2.2831e-06	0.0309428	0.8458	0.9489
chr12	131141196	age_hyper	4.72576	2.29258e-06	0.0309474	0.7986	0.9027
chr5	56860937	age_hyper	4.72528	2.298e-06	0.0309907	nan	nan
chr6	157551918	age_hyper	4.72459	2.30579e-06	0.031066	0.7297	0.9669
chr18	44153780	age_hyper	4.72407	2.31176e-06	0.0311165	0.7515	0.9245
chr2	8766593	age_hyper	4.72196	2.33582e-06	0.0311422	0.889	0.9707
chr2	110044729	age_hyper	4.72197	2.33576e-06	0.0311422	0.6205	0.9413
chr3	132564062	age_hyper	4.72214	2.33374e-06	0.0311422	nan	nan
chr7	131828452	age_hyper	4.72222	2.3328e-06	0.0311422	0.9151	0.9659
chr18	12929117	age_hyper	4.72245	2.33021e-06	0.0311422	0.8008	0.9641
chr21	45377804	age_hyper	4.72246	2.33009e-06	0.0311422	0.62	0.6743
chr5	63897130	age_hyper	4.72251	2.32957e-06	0.0311422	nan	nan
chr18	48720521	age_hyper	4.72254	2.32922e-06	0.0311422	0.4027	0.3986
chr2	136061531	age_hyper	4.72276	2.32662e-06	0.0311422	nan	nan
chr16	27670785	age_hyper	4.72366	2.31639e-06	0.0311422	0.8767	0.9708
chr20	13381245	age_hyper	4.72109	2.34583e-06	0.0312459	0.7801	0.9613
chr5	89564482	age_hyper	4.72074	2.34984e-06	0.0312698	nan	nan
chr10	24765807	age_hyper	4.72036	2.35428e-06	0.0312991	0.8256	0.9639
chr1	206248410	age_hyper	4.71977	2.36113e-06	0.0313014	0.843	0.954
chr1	202198668	age_hyper	4.71984	2.36031e-06	0.0313014	0.9123	0.9434
chr4	146544993	age_hyper	4.7201	2.35734e-06	0.0313014	nan	nan
chr21	47608895	age_hypo	-4.71887	2.37158e-06	0.0314103	0.8291	0.9093
chr16	50630414	age_hyper	4.71853	2.37555e-06	0.0314332	0.8532	0.9656
chr11	35446400	age_hyper	4.71832	2.37802e-06	0.0314363	nan	nan
chr14	96172127	age_hypo	-4.71801	2.38167e-06	0.031455	0.9482	0.9494
chr17	59476347	age_hyper	4.71776	2.38453e-06	0.0314632	0.3307	0.2429
chr17	25984172	age_hyper	4.71743	2.38842e-06	0.0314849	0.7952	0.8931
chr12	60631288	age_hyper	4.71698	2.39371e-06	0.0315251	0.7886	0.6214
chr1	151463820	age_hypo	-4.71649	2.39953e-06	0.0315722	0.9415	0.9166
chr1	200988568	age_hyper	4.71583	2.40731e-06	0.0316154	0.7625	0.8781
chr15	49291717	age_hyper	4.71594	2.40594e-06	0.0316154	0.697	0.9352
chr11	61565268	age_hypo	-4.71548	2.41146e-06	0.031632	0.4876	nan
chr20	60215976	age_hyper	4.71515	2.41533e-06	0.031632	0.7671	0.9499
chr6	109950038	age_hyper	4.71517	2.41514e-06	0.031632	nan	nan
chr1	78518672	age_hyper	4.7146	2.42188e-06	0.0316882	0.689	0.8078
chr20	59216178	age_hypo	-4.71432	2.42521e-06	0.0317023	0.9397	0.9307
chr2	9511195	age_hyper	4.7134	2.43614e-06	0.0318156	0.7019	0.9457
chr9	26170642	age_hypo	-4.7123	2.44937e-06	0.0318994	0.9221	nan
chr22	44505082	age_hyper	4.71246	2.44739e-06	0.0318994	0.7741	0.8658
chr5	78467607	age_hyper	4.71247	2.44733e-06	0.0318994	nan	0.9607
chr17	32218447	age_hyper	4.71201	2.45284e-06	0.031915	0.8786	0.9575
chr6	157300206	age_hyper	4.71159	2.45788e-06	0.0319214	nan	nan
chr7	69332265	age_hyper	4.71173	2.45619e-06	0.0319214	nan	nan
chr13	110152905	age_hypo	-4.71118	2.46288e-06	0.0319443	0.5511	0.232
chr8	93025976	age_hyper	4.71107	2.46418e-06	0.0319443	0.6161	0.955
chr5	49425241	age_hypo	-4.71005	2.47654e-06	0.0319864	nan	nan
chr6	17908118	age_hypo	-4.70993	2.47802e-06	0.0319864	0.6826	0.4266
chr8	20535500	age_hyper	4.70986	2.47881e-06	0.0319864	0.919	nan
chr6	16274789	age_hyper	4.71026	2.47405e-06	0.0319864	0.7304	0.7284
chr5	168697520	age_hyper	4.71043	2.47195e-06	0.0319864	0.8117	0.9663
chr22	36745173	age_hyper	4.70911	2.48799e-06	0.0319873	0.7973	0.684
chr1	239867515	age_hyper	4.7092	2.48697e-06	0.0319873	0.6506	0.7911
chr15	28003167	age_hyper	4.70921	2.48681e-06	0.0319873	0.7659	0.9442
chr1	70190003	age_hyper	4.70959	2.48221e-06	0.0319873	0.8189	nan
chr9	99328138	age_hypo	-4.70887	2.49092e-06	0.0319958	nan	nan
chr14	48065694	age_hyper	4.70491	2.53978e-06	0.0325935	nan	0.9393
chr4	55094322	age_hyper	4.70461	2.54348e-06	0.0326112	0.2327	0.0482
chr1	231544389	age_hyper	4.70383	2.55326e-06	0.032677	0.4963	0.7487
chr10	10869266	age_hyper	4.70388	2.55265e-06	0.032677	nan	nan
chr9	130635091	age_hyper	4.70234	2.57199e-06	0.0328569	0.8245	0.9157
chr1	28974527	age_hyper	4.70241	2.57109e-06	0.0328569	0.0623	0.0615
chr12	109137098	age_hyper	4.70101	2.58874e-06	0.0328618	nan	nan
chr16	78424742	age_hyper	4.70104	2.58835e-06	0.0328618	0.7619	0.9107
chr11	36925813	age_hyper	4.70113	2.58723e-06	0.0328618	nan	nan
chr17	2818771	age_hyper	4.70152	2.58226e-06	0.0328618	0.8428	0.9287
chr18	58116248	age_hyper	4.70161	2.58116e-06	0.0328618	0.8775	0.886
chr2	158790231	age_hyper	4.70175	2.57937e-06	0.0328618	0.8621	0.828
chr21	45377883	age_hyper	4.70193	2.57717e-06	0.0328618	0.4695	0.6092
chr17	62499590	age_hypo	-4.70057	2.59432e-06	0.0328883	0.5085	0.4596
chr13	42473905	age_hyper	4.70048	2.59551e-06	0.0328883	0.9146	nan
chr22	49506687	age_hypo	-4.70017	2.59946e-06	0.0329086	0.9532	0.9735
chr22	26368218	age_hyper	4.69908	2.61339e-06	0.0330552	0.8503	0.9512
chr2	63720167	age_hyper	4.69867	2.6186e-06	0.0330914	nan	nan
chr6	117079053	age_hypo	-4.69844	2.62152e-06	0.0330984	0.9503	0.9633
chr12	4883836	age_hypo	-4.69556	2.65872e-06	0.0334749	nan	nan
chr6	159516990	age_hyper	4.6954	2.66087e-06	0.0334749	0.7646	0.9655
chr12	16117515	age_hyper	4.69544	2.66039e-06	0.0334749	nan	nan
chr5	176985649	age_hyper	4.69557	2.65871e-06	0.0334749	0.8449	0.9668
chr14	103087931	age_hyper	4.69498	2.66635e-06	0.0335139	0.8876	0.9735
chr7	29319725	age_hyper	4.69459	2.67147e-06	0.0335483	0.9463	0.9715
chr1	158122905	age_hyper	4.69429	2.6754e-06	0.0335676	0.6287	0.9647
chr14	60974106	age_hyper	4.6939	2.68045e-06	0.0336009	0.1164	0.1073
chr6	115816503	age_hypo	-4.69326	2.68885e-06	0.0336762	0.9585	0.8833
chr15	68718305	age_hyper	4.6929	2.6936e-06	0.0337056	0.7587	0.9653
chr17	3654345	age_hyper	4.69248	2.69917e-06	0.0337153	0.7219	0.9364
chr11	70693542	age_hyper	4.69257	2.69792e-06	0.0337153	0.6725	0.8531
chr16	88038362	age_hyper	4.69191	2.70668e-06	0.0337491	0.622	0.9769
chr16	58163646	age_hyper	4.69194	2.70631e-06	0.0337491	0.217	0.0329
chr5	10404721	age_hypo	-4.69146	2.71259e-06	0.0337928	0.8726	0.1691
chr3	51857871	age_hypo	-4.69058	2.72429e-06	0.0339085	0.9271	0.7984
chr3	44012102	age_hyper	4.69015	2.73006e-06	0.0339503	0.9238	0.804
chr3	14650077	age_hyper	4.68977	2.73516e-06	0.0339836	0.5088	0.6553
chr7	79465934	age_hyper	4.68958	2.73765e-06	0.0339845	nan	nan
chr12	55044166	age_hypo	-4.68838	2.75372e-06	0.0341335	0.5942	0.8292
chr1	214726162	age_hypo	-4.68832	2.75451e-06	0.0341335	0.5886	0.713
chr14	65290380	age_hypo	-4.68757	2.76474e-06	0.0341885	0.8531	0.2857
chr11	69502159	age_hypo	-4.68754	2.7651e-06	0.0341885	0.9603	0.937
chr1	56102903	age_hyper	4.68745	2.76624e-06	0.0341885	0.9372	0.9704
chr8	53131405	age_hypo	-4.68694	2.77317e-06	0.0342439	0.9516	0.8699
chr10	132574931	age_hyper	4.68638	2.78078e-06	0.0343078	0.7897	0.9383
chr6	105837643	age_hypo	-4.68492	2.8007e-06	0.0344929	0.2191	0.2199
chr18	52429877	age_hyper	4.68501	2.79941e-06	0.0344929	0.6886	0.8992
chr15	68718198	age_hyper	4.6847	2.80368e-06	0.0344994	0.7273	0.9525
chr12	1227972	age_hyper	4.68337	2.8219e-06	0.0345723	nan	nan
chr10	103067652	age_hyper	4.68355	2.81953e-06	0.0345723	0.6958	0.9452
chr17	57048710	age_hyper	4.68357	2.81917e-06	0.0345723	0.5774	0.9381
chr18	51759865	age_hyper	4.68384	2.81546e-06	0.0345723	0.902	0.92
chr2	192948457	age_hyper	4.68387	2.81513e-06	0.0345723	0.6238	0.833
chr11	111712899	age_hyper	4.68181	2.84351e-06	0.0348066	0.8977	0.9164
chr5	110734374	age_hyper	4.6815	2.84786e-06	0.0348296	nan	nan
chr1	42883936	age_hyper	4.6808	2.85752e-06	0.0349174	0.7744	0.9556
chr10	27256149	age_hyper	4.68051	2.86165e-06	0.0349374	nan	nan
chr1	37600961	age_hyper	4.6801	2.86733e-06	0.0349764	0.8996	0.9589
chr2	106712717	age_hyper	4.67968	2.87322e-06	0.0349874	0.8831	0.9779
chr17	37754412	age_hyper	4.67972	2.87269e-06	0.0349874	0.2301	0.1739
chr15	74342306	age_hypo	-4.67945	2.87647e-06	0.0349967	0.9193	0.8559
chr4	7548186	age_hyper	4.67926	2.87914e-06	0.0349989	0.7648	0.9325
chr4	83296590	age_hyper	4.67864	2.88788e-06	0.0350748	0.1176	0.0876
chr10	116779822	age_hypo	-4.67831	2.89251e-06	0.0351007	nan	0.9585
chr1	50908546	age_hyper	4.67726	2.90731e-06	0.0352499	0.8926	0.9683
chr5	137994784	age_hyper	4.67637	2.91995e-06	0.0353726	0.4905	0.8614
chr4	127880229	age_hyper	4.67615	2.92308e-06	0.0353801	nan	nan
chr1	87584437	age_hypo	-4.6757	2.92958e-06	0.0354142	0.9314	0.7379
chr21	38439451	age_hypo	-4.67476	2.94295e-06	0.0354142	0.9275	0.942
chr13	24046727	age_hyper	4.67419	2.95111e-06	0.0354142	nan	nan
chr17	31644839	age_hyper	4.67432	2.94936e-06	0.0354142	0.7869	0.9701
chr19	271009	age_hyper	4.67433	2.94908e-06	0.0354142	0.7324	0.3624
chr6	143430848	age_hyper	4.67462	2.94499e-06	0.0354142	nan	nan
chr9	29182230	age_hyper	4.67491	2.9408e-06	0.0354142	0.8143	0.8799
chr6	74223337	age_hyper	4.67499	2.93973e-06	0.0354142	0.8549	0.9097
chr5	168697561	age_hyper	4.67504	2.93901e-06	0.0354142	0.8245	0.9671
chr2	240114898	age_hyper	4.67506	2.93865e-06	0.0354142	0.8293	0.9022
chr5	90164147	age_hypo	-4.67354	2.96058e-06	0.0354785	0.9259	nan
chr14	39911469	age_hypo	-4.67347	2.96151e-06	0.0354785	0.703	0.9558
chr2	180673972	age_hyper	4.67323	2.965e-06	0.03549	nan	nan
chr2	43364252	age_hyper	4.67296	2.9689e-06	0.0355065	0.79	0.9229
chr18	1024779	age_hypo	-4.67275	2.97189e-06	0.035512	0.8765	0.3374
chr10	102060968	age_hyper	4.67211	2.98121e-06	0.0355931	0.6977	0.594
chr2	191543671	age_hypo	-4.6711	2.99585e-06	0.0356468	0.1675	0.1087
chr10	132494577	age_hypo	-4.67077	3.00075e-06	0.0356468	0.8873	0.8866
chr17	64335514	age_hyper	4.67076	3.00093e-06	0.0356468	nan	nan
chr9	129914376	age_hyper	4.67098	2.99762e-06	0.0356468	0.8109	0.771
chr7	44433953	age_hyper	4.67105	2.9967e-06	0.0356468	0.4283	0.9538
chr16	75292966	age_hyper	4.67158	2.98893e-06	0.0356468	0.8612	0.9475
chr7	96641205	age_hyper	4.67041	3.00594e-06	0.0356762	0.0504	0.0725
chr19	38561155	age_hyper	4.66991	3.01332e-06	0.0357336	0.8878	0.7992
chr16	47125219	age_hyper	4.66948	3.0196e-06	0.0357779	nan	nan
chr6	45919806	age_hyper	4.6692	3.02375e-06	0.0357968	0.5888	0.453
chr11	72450776	age_hypo	-4.66829	3.03712e-06	0.0358947	nan	nan
chr17	11677172	age_hyper	4.66834	3.03647e-06	0.0358947	0.7895	0.9372
chr17	77473592	age_hyper	4.66745	3.04954e-06	0.0360112	nan	0.8979
chr5	172369897	age_hyper	4.66705	3.05551e-06	0.0360211	0.7677	0.9724
chr8	131465782	age_hyper	4.6672	3.05328e-06	0.0360211	0.6988	0.9376
chr9	100423349	age_hyper	4.66639	3.06534e-06	0.0361067	0.6937	0.9271
chr17	46091969	age_hyper	4.66597	3.07159e-06	0.03615	0.4724	0.8493
chr13	102534492	age_hyper	4.66565	3.07649e-06	0.0361774	nan	nan
chr1	150481868	age_hypo	-4.66519	3.08337e-06	0.036228	0.8537	0.8842
chr21	45140331	age_hypo	-4.66429	3.09687e-06	0.0362322	0.726	0.8561
chr12	80001685	age_hypo	-4.66362	3.10693e-06	0.0362322	0.969	0.9657
chr7	133207800	age_hyper	4.66366	3.10634e-06	0.0362322	0.8092	nan
chr2	129365253	age_hyper	4.6637	3.1058e-06	0.0362322	0.522	0.8808
chr9	34992783	age_hyper	4.66384	3.10364e-06	0.0362322	0.7073	0.8174
chr10	111826590	age_hyper	4.66391	3.10256e-06	0.0362322	0.8024	nan
chr3	10783624	age_hyper	4.66436	3.0958e-06	0.0362322	0.8695	0.9077
chr3	192524066	age_hyper	4.6647	3.09068e-06	0.0362322	0.8684	0.7676
chr1	170629600	age_hyper	4.66484	3.0885e-06	0.0362322	nan	0.697
chr4	173464288	age_hyper	4.66337	3.11078e-06	0.0362469	0.8467	0.9436
chr5	11333059	age_hyper	4.66308	3.11513e-06	0.0362676	0.9284	0.9618
chr2	122100254	age_hyper	4.66216	3.12911e-06	0.03634	0.9131	0.9601
chr6	144180966	age_hyper	4.66224	3.1278e-06	0.03634	0.7914	0.9641
chr1	120200761	age_hyper	4.66225	3.12773e-06	0.03634	0.9043	0.9683
chr5	58324539	age_hyper	4.6618	3.1346e-06	0.0363737	0.5891	0.9501
chr4	37393053	age_hyper	4.66139	3.14086e-06	0.0363863	0.8103	0.9525
chr1	31666679	age_hyper	4.66155	3.13837e-06	0.0363863	0.7609	0.9517
chr11	93575775	age_hypo	-4.66069	3.15154e-06	0.0364729	0.7733	0.4807
chr5	116150756	age_hyper	4.66022	3.15872e-06	0.0364729	nan	0.9346
chr9	27991525	age_hyper	4.66022	3.15869e-06	0.0364729	0.8038	0.9435
chr19	41124885	age_hyper	4.66029	3.15757e-06	0.0364729	0.8055	0.9543
chr7	105295684	age_hyper	4.65919	3.17458e-06	0.036626	0.7921	0.9212
chr6	143236876	age_hyper	4.6586	3.18362e-06	0.0367001	0.7732	0.8972
chr11	94400645	age_hypo	-4.65623	3.2205e-06	0.0369594	0.9515	0.8851
chr17	10184752	age_hyper	4.65514	3.23768e-06	0.0369594	0.8573	0.9332
chr14	30915399	age_hyper	4.65529	3.23523e-06	0.0369594	0.8506	0.9263
chr6	16441588	age_hyper	4.65532	3.23481e-06	0.0369594	nan	0.9568
chr21	42087577	age_hyper	4.65548	3.23234e-06	0.0369594	nan	nan
chr13	81036589	age_hyper	4.65567	3.22927e-06	0.0369594	nan	nan
chr3	186401078	age_hyper	4.65588	3.22601e-06	0.0369594	0.8988	0.9327
chr14	58654912	age_hyper	4.65589	3.2258e-06	0.0369594	0.7698	0.9146
chr15	63056775	age_hyper	4.65598	3.22447e-06	0.0369594	0.8248	0.9596
chr12	113586370	age_hyper	4.65606	3.22315e-06	0.0369594	0.7532	0.9574
chr6	114184428	age_hyper	4.6566	3.21478e-06	0.0369594	nan	nan
chr2	101513739	age_hyper	4.65695	3.20928e-06	0.0369594	0.8595	0.9638
chr17	4785217	age_hyper	4.65349	3.26366e-06	0.0372257	0.0881	0.0235
chr7	40537036	age_hypo	-4.65251	3.27917e-06	0.0373118	0.9587	0.8977
chr14	52783589	age_hyper	4.65258	3.27811e-06	0.0373118	0.8374	0.9449
chr16	65677116	age_hyper	4.65259	3.27794e-06	0.0373118	0.7969	0.9586
chr5	22541392	age_hypo	-4.65125	3.2993e-06	0.0373784	0.375	0.5095
chr22	38604894	age_hyper	4.65114	3.30098e-06	0.0373784	0.7165	0.9422
chr8	130178696	age_hyper	4.65126	3.29921e-06	0.0373784	0.5892	0.8918
chr18	34825399	age_hyper	4.65132	3.29814e-06	0.0373784	0.7766	0.9653
chr20	53174262	age_hyper	4.65159	3.29381e-06	0.0373784	0.7533	0.9639
chr19	19190915	age_hyper	4.65195	3.28813e-06	0.0373784	0.6941	0.9725
chr11	133859274	age_hyper	4.6509	3.30487e-06	0.0373923	0.7327	0.2393
chr2	100470885	age_hyper	4.65057	3.31018e-06	0.0374222	nan	nan
chr5	75768518	age_hypo	-4.65036	3.31348e-06	0.0374295	0.8102	0.9098
chr3	38624645	age_hyper	4.64968	3.32448e-06	0.0375235	0.5205	0.4425
chr4	61067819	age_hyper	4.64939	3.32923e-06	0.037547	nan	nan
chr15	39915931	age_hypo	-4.64811	3.34989e-06	0.0377497	0.78	0.479
chr8	104119435	age_hyper	4.64764	3.35759e-06	0.0377759	0.7103	0.7921
chr8	85608975	age_hyper	4.64779	3.35513e-06	0.0377759	nan	nan
chr15	63903495	age_hypo	-4.64742	3.3612e-06	0.0377863	0.5742	0.1005
chr7	150695715	age_hyper	4.64661	3.37437e-06	0.037904	nan	nan
chr8	41490965	age_hyper	4.64588	3.38629e-06	0.0380075	0.7579	0.9523
chr20	8048081	age_hypo	-4.64545	3.39342e-06	0.0380179	nan	nan
chr12	29412720	age_hypo	-4.6451	3.39908e-06	0.0380179	0.9558	0.9519
chr11	119997726	age_hyper	4.645	3.40074e-06	0.0380179	0.7438	0.9298
chr1	196329840	age_hyper	4.64513	3.39858e-06	0.0380179	0.9265	0.9445
chr6	99749228	age_hyper	4.64517	3.39801e-06	0.0380179	0.6153	0.9437
chr18	67508856	age_hyper	4.64481	3.40395e-06	0.0380235	0.7491	0.8993
chr13	52214493	age_hyper	4.64405	3.41645e-06	0.0381328	nan	0.8393
chr4	103940923	age_hypo	-4.64384	3.41992e-06	0.0381412	0.0697	0.024
chr20	32670596	age_hyper	4.64292	3.43516e-06	0.0382505	0.9363	0.9559
chr5	115243477	age_hyper	4.64302	3.43351e-06	0.0382505	nan	nan
chr17	48657417	age_hyper	4.6425	3.44221e-06	0.0382987	0.8218	0.9265
chr9	115485507	age_hyper	4.64148	3.45925e-06	0.0383667	0.8861	0.97
chr11	46516012	age_hyper	4.64161	3.45711e-06	0.0383667	0.5976	0.9598
chr10	102987341	age_hyper	4.64162	3.4568e-06	0.0383667	0.144	0.0945
chr7	31458080	age_hyper	4.64172	3.45524e-06	0.0383667	0.8659	0.9666
chr22	50236267	age_hyper	4.64097	3.4677e-06	0.0384302	0.8424	0.9528
chr15	65136466	age_hypo	-4.6406	3.47392e-06	0.0384657	0.9405	0.5878
chr1	24409735	age_hypo	-4.64046	3.47638e-06	0.0384657	0.9412	0.7027
chr11	63462221	age_hypo	-4.63978	3.48783e-06	0.0384761	0.933	0.9479
chr2	240131345	age_hyper	4.63959	3.49101e-06	0.0384761	0.8197	nan
chr18	57069882	age_hyper	4.63975	3.48835e-06	0.0384761	0.2944	0.3581
chr10	132575109	age_hyper	4.63999	3.4843e-06	0.0384761	0.6555	0.8567
chr21	42117709	age_hyper	4.64011	3.48219e-06	0.0384761	nan	nan
chr13	100633274	age_hyper	4.63933	3.49547e-06	0.0384951	0.106	0.0224
chr16	50332512	age_hyper	4.63899	3.5011e-06	0.0385269	0.9054	0.9172
chr9	133751448	age_hyper	4.63867	3.50666e-06	0.0385277	0.8655	0.9709
chr8	80906953	age_hyper	4.63872	3.50573e-06	0.0385277	0.8113	0.9541
chr2	242258710	age_hyper	4.63832	3.51256e-06	0.0385623	0.5454	0.6856
chr12	108824228	age_hypo	-4.63767	3.52364e-06	0.0386513	0.2957	0.0285
chr1	6161976	age_hypo	-4.63722	3.53123e-06	0.0386513	0.2146	0.2352
chr12	77575750	age_hypo	-4.6372	3.53167e-06	0.0386513	0.9601	0.8799
chr15	65771341	age_hyper	4.63743	3.52761e-06	0.0386513	nan	nan
chr7	5746103	age_hypo	-4.63661	3.54168e-06	0.0386956	0.3999	0.5142
chr14	78147821	age_hypo	-4.63633	3.5465e-06	0.0386956	0.8203	nan
chr18	14871406	age_hypo	-4.63539	3.56271e-06	0.0386956	nan	nan
chr13	111452000	age_hypo	-4.63475	3.57365e-06	0.0386956	0.1997	0.1168
chr2	190429522	age_hypo	-4.63456	3.57702e-06	0.0386956	nan	nan
chr2	163715749	age_hyper	4.63463	3.57573e-06	0.0386956	nan	nan
chr4	148769864	age_hyper	4.63498	3.56972e-06	0.0386956	nan	nan
chr3	189906584	age_hyper	4.63498	3.56972e-06	0.0386956	nan	nan
chr9	87502267	age_hyper	4.63505	3.56852e-06	0.0386956	0.79	0.962
chr1	238083260	age_hyper	4.63538	3.56281e-06	0.0386956	0.9398	0.9778
chr2	191446136	age_hyper	4.63568	3.55774e-06	0.0386956	nan	nan
chr18	67600069	age_hyper	4.63591	3.55377e-06	0.0386956	0.8588	0.9695
chr2	232853338	age_hyper	4.63603	3.55173e-06	0.0386956	0.7703	0.957
chr14	75821210	age_hyper	4.63625	3.54788e-06	0.0386956	0.7903	0.9652
chr12	104960140	age_hyper	4.63661	3.54166e-06	0.0386956	0.7189	0.7745
chr7	158336049	age_hyper	4.63394	3.58766e-06	0.0387809	0.8148	0.973
chr22	26095024	age_hyper	4.63346	3.59604e-06	0.0388118	0.4967	nan
chr4	23778515	age_hyper	4.63355	3.59455e-06	0.0388118	0.8518	0.9551
chr2	102037575	age_hyper	4.63322	3.60018e-06	0.0388266	0.5422	0.9681
chr6	33948522	age_hyper	4.63242	3.61416e-06	0.0389475	0.8081	0.6084
chr3	189770044	age_hypo	-4.63208	3.62019e-06	0.0389689	0.7851	0.8654
chr12	131599644	age_hyper	4.63183	3.62446e-06	0.0389689	0.7814	0.8965
chr21	35271124	age_hyper	4.63197	3.62203e-06	0.0389689	0.7646	0.8304
chr7	71058749	age_hyper	4.63103	3.63858e-06	0.0390907	0.6102	0.9123
chr8	91070727	age_hyper	4.63061	3.64598e-06	0.0391403	nan	nan
chr7	146990888	age_hypo	-4.62885	3.67702e-06	0.0391743	nan	nan
chr3	24067842	age_hyper	4.62887	3.67668e-06	0.0391743	0.9459	0.9193
chr5	106847903	age_hyper	4.62912	3.67231e-06	0.0391743	0.8102	0.8273
chr8	1325688	age_hyper	4.62917	3.67133e-06	0.0391743	0.6775	0.9611
chr19	30715609	age_hyper	4.62931	3.66889e-06	0.0391743	0.0935	0.0679
chr10	118497451	age_hyper	4.62933	3.66859e-06	0.0391743	0.2472	0.0597
chr3	4275087	age_hyper	4.62962	3.66339e-06	0.0391743	0.6522	0.9268
chr16	15873951	age_hyper	4.62965	3.66283e-06	0.0391743	0.6692	0.9502
chr2	86746565	age_hyper	4.62971	3.66182e-06	0.0391743	0.8296	nan
chr3	119729339	age_hyper	4.63008	3.65519e-06	0.0391743	nan	nan
chr8	43772908	age_hyper	4.62865	3.68056e-06	0.0391823	nan	nan
chr15	28072006	age_hyper	4.62831	3.68661e-06	0.039217	0.9218	0.9664
chr13	113377415	age_hypo	-4.62803	3.69166e-06	0.039241	0.8175	0.3766
chr11	108836140	age_hyper	4.62737	3.70344e-06	0.0393067	0.8782	0.9575
chr1	164903678	age_hyper	4.6275	3.70099e-06	0.0393067	0.8164	0.9557
chr17	38785679	age_hyper	4.627	3.71007e-06	0.0393474	nan	nan
chr8	71235578	age_hyper	4.62678	3.71399e-06	0.0393593	nan	nan
chr16	30179469	age_hyper	4.62552	3.73658e-06	0.0393611	0.6878	0.9464
chr10	3607275	age_hyper	4.62555	3.73608e-06	0.0393611	0.7596	0.9624
chr12	7470934	age_hyper	4.62556	3.73589e-06	0.0393611	0.8372	0.7767
chr14	78711506	age_hyper	4.62569	3.73359e-06	0.0393611	0.669	0.8842
chr2	186195432	age_hyper	4.62591	3.72956e-06	0.0393611	nan	nan
chr10	10774379	age_hyper	4.62595	3.72879e-06	0.0393611	0.5792	0.9557
chr2	80027339	age_hyper	4.62617	3.72496e-06	0.0393611	nan	nan
chr17	57048798	age_hyper	4.6263	3.72259e-06	0.0393611	0.5427	0.904
chr13	99071328	age_hyper	4.62487	3.74825e-06	0.0394545	0.851	0.9691
chr13	49946235	age_hypo	-4.62344	3.77422e-06	0.0396515	0.1929	0.0607
chr1	6992257	age_hyper	4.62338	3.77542e-06	0.0396515	0.8495	0.9548
chr2	9471028	age_hyper	4.62354	3.77244e-06	0.0396515	0.7356	0.899
chr3	191480499	age_hypo	-4.62218	3.79737e-06	0.0397194	0.5344	0.2587
chr14	29229872	age_hyper	4.62209	3.79885e-06	0.0397194	0.3301	0.6219
chr1	41844225	age_hyper	4.62211	3.79864e-06	0.0397194	0.5978	0.9701
chr1	75110364	age_hyper	4.6223	3.79504e-06	0.0397194	0.8039	0.9516
chr12	80410527	age_hyper	4.62262	3.78928e-06	0.0397194	0.5413	0.9357
chr4	25344057	age_hyper	4.62278	3.78626e-06	0.0397194	nan	nan
chr7	67787032	age_hypo	-4.62178	3.80464e-06	0.0397378	0.5514	0.3322
chr15	38925946	age_hyper	4.62169	3.80627e-06	0.0397378	nan	nan
chr1	120568675	age_hyper	4.62105	3.81805e-06	0.0397722	0.8062	0.8114
chr1	205729814	age_hyper	4.62112	3.8167e-06	0.0397722	0.7847	0.9537
chr16	67764656	age_hyper	4.62126	3.81425e-06	0.0397722	0.5973	0.9137
chr1	177813377	age_hypo	-4.62074	3.82375e-06	0.039802	nan	nan
chr2	2688373	age_hyper	4.62041	3.82988e-06	0.0398069	0.7485	0.9654
chr15	29826459	age_hyper	4.62043	3.82948e-06	0.0398069	0.7853	0.9702
chr2	113352345	age_hyper	4.62018	3.83416e-06	0.0398219	0.9506	0.961
chr7	53214053	age_hypo	-4.61958	3.84524e-06	0.0399027	nan	nan
chr1	83027352	age_hypo	-4.61853	3.86465e-06	0.0399027	0.8805	0.8258
chr8	123919067	age_hyper	4.6186	3.86343e-06	0.0399027	0.8062	0.9699
chr11	64412746	age_hyper	4.61864	3.86263e-06	0.0399027	0.6892	0.9352
chr16	85296929	age_hyper	4.61866	3.86222e-06	0.0399027	0.822	0.8708
chr2	28724225	age_hyper	4.61884	3.8589e-06	0.0399027	nan	nan
chr1	41030259	age_hyper	4.6189	3.85771e-06	0.0399027	0.7708	0.7542
chr8	118922717	age_hyper	4.61936	3.84931e-06	0.0399027	0.7	0.8886
chr6	35551917	age_hypo	-4.61756	3.88272e-06	0.0400443	0.1225	0.0238
chr5	126183335	age_hyper	4.61673	3.89831e-06	0.0400443	0.5067	0.9186
chr16	63372595	age_hyper	4.61681	3.89688e-06	0.0400443	0.7966	nan
chr1	243519477	age_hyper	4.61685	3.89616e-06	0.0400443	nan	0.9645
chr3	11677357	age_hyper	4.61715	3.89055e-06	0.0400443	0.5476	0.5832
chr18	49388341	age_hyper	4.61715	3.89037e-06	0.0400443	0.6846	0.9343
chr5	173637059	age_hyper	4.61727	3.88826e-06	0.0400443	nan	nan
chr6	6318312	age_hypo	-4.61572	3.91741e-06	0.040211	0.1688	0.1259
chr16	68443369	age_hyper	4.61507	3.92955e-06	0.0403062	0.6294	0.9519
chr10	66961255	age_hyper	4.61486	3.93366e-06	0.0403189	0.9291	0.9649
chr14	79931560	age_hyper	4.6145	3.94038e-06	0.040329	0.704	0.9642
chr2	68450265	age_hyper	4.61454	3.93973e-06	0.040329	0.5776	0.9683
chr20	48597574	age_hyper	4.61426	3.94497e-06	0.0403465	0.9304	0.9655
chr18	67687878	age_hyper	4.61351	3.95921e-06	0.0404627	0.8775	0.9757
chr2	125136354	age_hyper	4.61297	3.96953e-06	0.0405387	nan	nan
chr1	200966302	age_hyper	4.61251	3.97832e-06	0.0405401	0.7836	0.9467
chr3	166081203	age_hyper	4.61251	3.97827e-06	0.0405401	nan	nan
chr18	34941317	age_hyper	4.61258	3.9771e-06	0.0405401	0.3591	0.3058
chr1	4368195	age_hypo	-4.61168	3.99427e-06	0.0406731	0.9494	0.955
chr7	158821138	age_hypo	-4.61099	4.00755e-06	0.0407148	0.9273	0.9656
chr1	43488509	age_hyper	4.61087	4.00995e-06	0.0407148	0.8842	0.6663
chr13	75930235	age_hyper	4.61107	4.00601e-06	0.0407148	0.8788	0.9644
chr17	71591194	age_hyper	4.61126	4.0024e-06	0.0407148	0.7911	0.9716
chr8	34938152	age_hypo	-4.61016	4.02365e-06	0.0407857	0.8676	0.7777
chr4	107071215	age_hyper	4.6099	4.02854e-06	0.0407857	0.823	0.609
chr8	56057232	age_hyper	4.61003	4.02619e-06	0.0407857	0.7659	nan
chr7	2985061	age_hyper	4.61034	4.02007e-06	0.0407857	0.8385	0.9054
chr9	122320497	age_hyper	4.60926	4.04105e-06	0.0408241	0.7445	0.9567
chr12	39820100	age_hyper	4.60932	4.0398e-06	0.0408241	0.8988	0.977
chr7	1952600	age_hyper	4.60935	4.03924e-06	0.0408241	0.8211	0.4277
chr2	163024354	age_hyper	4.60894	4.04733e-06	0.0408582	nan	nan
chr15	84144027	age_hyper	4.6072	4.08129e-06	0.0411714	nan	0.8202
chr18	69753994	age_hypo	-4.60673	4.09041e-06	0.0412293	0.7857	0.0855
chr8	2086461	age_hypo	-4.60646	4.09582e-06	0.0412293	0.9133	0.8786
chr5	150967013	age_hyper	4.60656	4.09381e-06	0.0412293	0.8021	0.9477
chr12	133138691	age_hyper	4.60555	4.11369e-06	0.0413795	0.8746	0.8011
chr8	108276617	age_hypo	-4.60499	4.12486e-06	0.0414621	nan	nan
chr7	102444744	age_hypo	-4.60419	4.14079e-06	0.0415925	0.818	0.8378
chr3	130469001	age_hypo	-4.60315	4.16148e-06	0.0417704	nan	0.5707
chr12	105379566	age_hypo	-4.60287	4.16709e-06	0.0417753	0.9314	0.9397
chr1	177056919	age_hyper	4.60283	4.16791e-06	0.0417753	0.6893	0.8436
chr16	82951692	age_hypo	-4.60254	4.17373e-06	0.0418039	0.9096	0.9472
chr12	126528068	age_hyper	4.60161	4.19241e-06	0.0419311	0.7939	0.771
chr12	131135810	age_hyper	4.60171	4.19037e-06	0.0419311	0.8159	0.9533
chr4	174449580	age_hyper	4.59995	4.22593e-06	0.0422364	0.1712	0.159
chr21	32715969	age_hyper	4.59964	4.23231e-06	0.0422401	0.2488	0.0823
chr19	7910060	age_hyper	4.59966	4.23186e-06	0.0422401	0.7735	0.779
chr8	37807771	age_hypo	-4.5984	4.25738e-06	0.04243	0.9464	0.9108
chr6	3808429	age_hyper	4.59852	4.2551e-06	0.04243	0.9081	0.9788
chr12	1769645	age_hypo	-4.59776	4.27054e-06	0.0425009	0.5748	0.1317
chr6	169788753	age_hyper	4.59782	4.26934e-06	0.0425009	0.6398	0.6436
chr7	151779926	age_hyper	4.59743	4.27725e-06	0.0425375	nan	nan
chr15	29677113	age_hyper	4.59655	4.29535e-06	0.0425669	0.8394	0.9771
chr16	50853597	age_hyper	4.59656	4.29531e-06	0.0425669	0.7935	0.8375
chr11	6411077	age_hyper	4.5968	4.29029e-06	0.0425669	0.1556	0.1071
chr6	27834966	age_hyper	4.59683	4.28966e-06	0.0425669	0.0347	0.0234
chr7	123175451	age_hyper	4.59702	4.2858e-06	0.0425669	0.0506	0.2546
chr5	9820732	age_hypo	-4.59564	4.31427e-06	0.0426377	0.6733	0.1279
chr1	55534585	age_hyper	4.59562	4.31463e-06	0.0426377	nan	0.9227
chr10	44188518	age_hyper	4.59573	4.31241e-06	0.0426377	0.8709	0.9213
chr18	48720532	age_hyper	4.59588	4.30926e-06	0.0426377	0.4533	0.4514
chr19	35064602	age_hyper	4.59509	4.32568e-06	0.0426869	0.9563	0.9298
chr7	132495379	age_hyper	4.59523	4.32268e-06	0.0426869	0.8342	0.9683
chr11	112976280	age_hyper	4.59493	4.32905e-06	0.0426901	0.5649	0.9132
chr7	135433540	age_hypo	-4.59408	4.34653e-06	0.0426912	0.7123	0.5111
chr17	75053999	age_hypo	-4.59398	4.34872e-06	0.0426912	0.4127	nan
chr8	32368289	age_hypo	-4.59303	4.36854e-06	0.0426912	0.9418	nan
chr12	132259549	age_hyper	4.59303	4.36866e-06	0.0426912	0.7011	0.6981
chr12	6874919	age_hyper	4.59322	4.36465e-06	0.0426912	0.0648	0.0656
chr3	134061399	age_hyper	4.59323	4.3644e-06	0.0426912	0.8867	0.903
chr16	27611054	age_hyper	4.59345	4.35988e-06	0.0426912	0.9147	0.9772
chr8	124309077	age_hyper	4.59354	4.3578e-06	0.0426912	0.8303	nan
chr5	81257634	age_hyper	4.59359	4.35675e-06	0.0426912	0.8267	nan
chr8	131138073	age_hyper	4.59372	4.35424e-06	0.0426912	nan	0.9602
chr19	19705274	age_hyper	4.59399	4.34853e-06	0.0426912	0.684	0.9643
chr10	105304623	age_hyper	4.59404	4.3475e-06	0.0426912	0.875	0.9582
chr1	167296982	age_hyper	4.59456	4.3366e-06	0.0426912	0.6051	0.3943
chr10	11073790	age_hyper	4.59269	4.37568e-06	0.0427005	0.3789	0.9536
chr4	82122136	age_hyper	4.59272	4.37499e-06	0.0427005	nan	0.9547
chr8	122741597	age_hyper	4.59232	4.38339e-06	0.0427461	0.8393	0.9643
chr14	35164218	age_hypo	-4.5917	4.39658e-06	0.0428153	0.9352	0.9698
chr5	6336323	age_hyper	4.59181	4.39424e-06	0.0428153	0.6608	0.9647
chr3	101349035	age_hyper	4.59089	4.41369e-06	0.0429521	0.8918	0.9507
chr5	67538176	age_hypo	-4.59054	4.42106e-06	0.042994	0.8825	0.8916
chr2	175251303	age_hypo	-4.59018	4.42857e-06	0.0430373	0.9446	0.4941
chr7	27225723	age_hyper	4.58998	4.43293e-06	0.0430498	0.0757	0.0952
chr2	65275764	age_hyper	4.58967	4.43937e-06	0.043053	0.8348	0.9641
chr17	72820364	age_hyper	4.58973	4.43823e-06	0.043053	0.607	0.7483
chr17	16984733	age_hyper	4.58934	4.44644e-06	0.0430918	0.682	0.9496
chr11	132752917	age_hyper	4.58881	4.4578e-06	0.043172	0.7126	0.9455
chr20	21501494	age_hyper	4.58838	4.46707e-06	0.043232	0.1597	0.0248
chr22	50618505	age_hyper	4.58791	4.47708e-06	0.0432693	0.569	0.9267
chr7	78113528	age_hyper	4.58803	4.47442e-06	0.0432693	nan	nan
chr2	54830630	age_hyper	4.58731	4.48992e-06	0.0433636	0.7789	0.6224
chr2	144706720	age_hyper	4.58671	4.50283e-06	0.0434286	0.7773	0.9624
chr10	71833872	age_hyper	4.58683	4.50028e-06	0.0434286	nan	nan
chr11	7580743	age_hypo	-4.58638	4.51003e-06	0.0434682	0.957	0.7972
chr20	1735059	age_hyper	4.58598	4.51861e-06	0.043521	nan	0.1858
chr14	57997988	age_hypo	-4.58546	4.52988e-06	0.0435997	0.9474	0.817
chr5	175029698	age_hyper	4.58523	4.53483e-06	0.0436175	0.7695	0.9134
chr2	177024241	age_hyper	4.58506	4.53854e-06	0.0436233	0.0583	0.0501
chr15	68629104	age_hyper	4.58463	4.54799e-06	0.0436843	0.535	0.715
chr12	121092186	age_hypo	-4.58383	4.56532e-06	0.043761	0.6375	0.73
chr7	132495104	age_hyper	4.58392	4.56348e-06	0.043761	nan	nan
chr12	130975460	age_hyper	4.58403	4.56105e-06	0.043761	0.9147	0.9541
chr7	44848143	age_hyper	4.58209	4.60347e-06	0.0440966	0.7797	0.8716
chr16	2391213	age_hyper	4.58142	4.61829e-06	0.0441783	0.2542	0.5654
chr19	27970179	age_hyper	4.58148	4.61702e-06	0.0441783	nan	nan
chr3	82053658	age_hyper	4.58106	4.62633e-06	0.0442251	nan	nan
chr15	48554521	age_hyper	4.58031	4.64293e-06	0.0442634	0.832	0.9549
chr10	83702004	age_hyper	4.58039	4.64119e-06	0.0442634	nan	nan
chr7	39808515	age_hyper	4.5804	4.64095e-06	0.0442634	0.8711	0.9595
chr11	21356538	age_hyper	4.58064	4.63557e-06	0.0442634	nan	nan
chr19	36625025	age_hypo	-4.57915	4.66864e-06	0.044358	0.9502	0.8914
chr13	43603971	age_hyper	4.5792	4.66765e-06	0.044358	nan	nan
chr1	50941269	age_hyper	4.57921	4.66742e-06	0.044358	0.9426	0.9348
chr2	8518708	age_hyper	4.57935	4.66429e-06	0.044358	0.7574	0.9657
chr3	128316870	age_hyper	4.57958	4.65918e-06	0.044358	0.8764	0.9547
chr6	124977897	age_hyper	4.57872	4.6783e-06	0.0443897	0.783	0.9548
chr15	35512436	age_hyper	4.57878	4.67705e-06	0.0443897	0.8988	0.924
chr6	168325229	age_hypo	-4.57838	4.68601e-06	0.0443937	nan	nan
chr8	2586539	age_hypo	-4.57806	4.69308e-06	0.0443937	nan	nan
chr2	206900455	age_hyper	4.57786	4.69767e-06	0.0443937	0.755	0.7798
chr15	35557834	age_hyper	4.57793	4.69597e-06	0.0443937	0.7831	0.9559
chr10	72311726	age_hyper	4.57817	4.69067e-06	0.0443937	0.6354	0.9047
chr17	31012301	age_hyper	4.57837	4.68622e-06	0.0443937	nan	nan
chr8	56235290	age_hyper	4.57742	4.70747e-06	0.0444564	nan	0.9607
chr5	87945531	age_hyper	4.57684	4.72048e-06	0.0444896	0.7187	nan
chr7	68238928	age_hyper	4.57686	4.72015e-06	0.0444896	0.6417	0.9416
chr13	86959368	age_hyper	4.57687	4.71977e-06	0.0444896	0.8595	0.8987
chr2	172079571	age_hyper	4.57667	4.72435e-06	0.0444962	0.8068	0.9744
chr4	22333246	age_hyper	4.5764	4.7305e-06	0.0445243	0.7257	nan
chr10	82407002	age_hyper	4.57618	4.73545e-06	0.0445411	0.7946	0.9707
chr12	22435483	age_hypo	-4.57589	4.74204e-06	0.0445732	0.9053	0.4597
chr16	58538323	age_hypo	-4.57543	4.75233e-06	0.0446281	0.7563	0.9503
chr22	49376985	age_hypo	-4.57497	4.76289e-06	0.0446281	0.2244	0.2941
chr7	67787028	age_hypo	-4.57493	4.76376e-06	0.0446281	0.6217	0.2844
chr13	110849062	age_hyper	4.57507	4.76065e-06	0.0446281	0.8558	0.8947
chr6	24058037	age_hyper	4.57526	4.75623e-06	0.0446281	nan	nan
chr14	76238129	age_hypo	-4.57463	4.7706e-06	0.0446624	0.5393	0.4881
chr1	70208022	age_hyper	4.57438	4.77634e-06	0.0446864	nan	nan
chr6	100062614	age_hyper	4.57258	4.81764e-06	0.0450128	0.3073	0.2408
chr11	125307598	age_hyper	4.57268	4.81515e-06	0.0450128	0.7103	0.9599
chr4	44001062	age_hypo	-4.57234	4.82304e-06	0.0450333	0.8471	0.6906
chr16	84917393	age_hyper	4.572	4.83094e-06	0.0450771	0.9325	0.9658
chr22	46457446	age_hyper	4.57148	4.84301e-06	0.0451597	0.5892	0.667
chr4	172915926	age_hyper	4.5713	4.8471e-06	0.0451679	0.8854	0.941
chr3	135979211	age_hyper	4.57111	4.85142e-06	0.0451783	0.584	0.9173
chr13	29279646	age_hypo	-4.57088	4.85687e-06	0.045199	0.4838	nan
chr5	7784754	age_hyper	4.5704	4.86789e-06	0.0452716	nan	nan
chr16	57299519	age_hypo	-4.56996	4.87812e-06	0.0453367	0.9473	0.5598
chr9	45441077	age_hyper	4.56976	4.88293e-06	0.0453515	0.437	0.5137
chr11	67044452	age_hyper	4.56924	4.89486e-06	0.0454322	0.3466	0.0436
chr15	44143269	age_hyper	4.56879	4.90546e-06	0.0454706	0.8548	0.9459
chr16	69642086	age_hyper	4.56886	4.90388e-06	0.0454706	nan	nan
chr11	33413074	age_hyper	4.56823	4.91857e-06	0.0455621	0.64	0.4481
chr5	172268220	age_hyper	4.56807	4.92227e-06	0.0455662	0.5715	0.2731
chr5	31570235	age_hyper	4.5677	4.93094e-06	0.0456164	0.727	0.9578
chr8	93032901	age_hyper	4.5674	4.93814e-06	0.0456531	0.5189	0.6575
chr1	86737250	age_hypo	-4.56602	4.9706e-06	0.0459112	0.6567	0.754
chr1	25553589	age_hypo	-4.56471	5.00194e-06	0.0459112	0.8848	0.7876
chr5	87849404	age_hyper	4.5647	5.002e-06	0.0459112	0.6687	0.8684
chr2	7503508	age_hyper	4.56484	4.99883e-06	0.0459112	nan	nan
chr3	52176213	age_hyper	4.56509	4.99281e-06	0.0459112	0.7962	0.9611
chr16	12394006	age_hyper	4.56511	4.99226e-06	0.0459112	0.7301	0.8774
chr3	14230178	age_hyper	4.56515	4.99136e-06	0.0459112	0.6758	0.8848
chr3	61987112	age_hyper	4.56542	4.98493e-06	0.0459112	nan	nan
chr11	26404215	age_hyper	4.56545	4.98415e-06	0.0459112	0.4414	0.9513
chr6	15353489	age_hyper	4.56569	4.97859e-06	0.0459112	0.8737	0.9563
chr9	89737999	age_hyper	4.56591	4.97339e-06	0.0459112	0.5572	0.9292
chr3	34229818	age_hyper	4.56419	5.01427e-06	0.0459637	0.7494	0.9596
chr5	143369412	age_hyper	4.56431	5.0114e-06	0.0459637	nan	0.9535
chr8	144503023	age_hyper	4.56404	5.0179e-06	0.0459671	0.1357	0.0861
chr1	145250745	age_hyper	4.56271	5.04969e-06	0.0461679	0.8852	0.9618
chr7	128366244	age_hyper	4.5628	5.04748e-06	0.0461679	0.2745	0.6494
chr1	27339314	age_hyper	4.56294	5.0441e-06	0.0461679	0.0808	0.0394
chr17	7102266	age_hyper	4.5624	5.05716e-06	0.0462062	nan	nan
chr20	45265727	age_hypo	-4.56194	5.06833e-06	0.0462646	0.9535	0.8645
chr6	17032573	age_hyper	4.56186	5.07014e-06	0.0462646	0.4854	0.0484
chr1	206624745	age_hyper	4.56127	5.0845e-06	0.0463054	0.6039	0.8144
chr7	157515640	age_hyper	4.56132	5.08319e-06	0.0463054	0.6893	0.9608
chr22	40627403	age_hyper	4.56142	5.08096e-06	0.0463054	nan	nan
chr7	107720562	age_hyper	4.56097	5.09167e-06	0.0463407	0.8761	0.9613
chr17	71591181	age_hyper	4.56045	5.10451e-06	0.0464275	0.77	0.9617
chr14	58579118	age_hyper	4.56009	5.11326e-06	0.046477	nan	nan
chr7	69289137	age_hyper	4.55973	5.12192e-06	0.0464956	0.6922	0.9528
chr15	61309496	age_hyper	4.55976	5.1211e-06	0.0464956	nan	nan
chr1	12093669	age_hyper	4.55951	5.12736e-06	0.0465149	0.9193	0.9594
chr11	76496166	age_hyper	4.55937	5.1308e-06	0.0465161	0.6953	0.8402
chr17	41827051	age_hyper	4.55916	5.13581e-06	0.0465315	0.7989	0.8543
chr20	59678863	age_hypo	-4.55892	5.14163e-06	0.0465542	0.9513	0.562
chr16	21532421	age_hyper	4.55863	5.14887e-06	0.0465897	0.2125	0.059
chr22	33931115	age_hyper	4.55843	5.15367e-06	0.0466031	0.7636	0.7022
chr13	83521394	age_hypo	-4.5582	5.15943e-06	0.0466253	nan	nan
chr13	98218314	age_hyper	4.55745	5.17789e-06	0.046762	0.6785	0.821
chr9	133541075	age_hyper	4.55706	5.18734e-06	0.0468173	0.0459	0.0162
chr17	77127594	age_hyper	4.55643	5.20312e-06	0.0469295	0.773	0.9551
chr5	140173709	age_hyper	4.55488	5.24145e-06	0.0472449	nan	nan
chr5	175021794	age_hyper	4.5541	5.26092e-06	0.047299	0.7777	0.9559
chr8	593921	age_hyper	4.55411	5.26075e-06	0.047299	0.8418	0.9532
chr18	29509984	age_hyper	4.55436	5.25459e-06	0.047299	nan	nan
chr16	57831795	age_hyper	4.55447	5.25179e-06	0.047299	0.8536	0.8856
chr13	74350103	age_hypo	-4.55315	5.28494e-06	0.0473032	nan	nan
chr8	105683596	age_hyper	4.55316	5.28464e-06	0.0473032	nan	nan
chr10	53366309	age_hyper	4.55316	5.28457e-06	0.0473032	0.782	0.964
chr14	66049075	age_hyper	4.55327	5.28183e-06	0.0473032	nan	nan
chr4	7486542	age_hyper	4.5533	5.28116e-06	0.0473032	0.8975	0.9744
chr16	65085032	age_hyper	4.55335	5.2799e-06	0.0473032	0.6736	0.9275
chr5	22127050	age_hyper	4.55367	5.27172e-06	0.0473032	0.8302	0.9654
chr1	109082431	age_hyper	4.55286	5.29224e-06	0.0473383	0.8145	0.9513
chr7	130681609	age_hypo	-4.552	5.31395e-06	0.0474425	0.5681	0.3231
chr4	110927965	age_hyper	4.55199	5.31401e-06	0.0474425	0.9042	0.9666
chr22	27957498	age_hyper	4.55207	5.31204e-06	0.0474425	0.8227	0.7208
chr1	1307960	age_hyper	4.55167	5.32205e-06	0.0474841	0.8494	0.7929
chr10	86287080	age_hypo	-4.55091	5.34154e-06	0.0476211	0.9232	0.3547
chr15	75897932	age_hyper	4.55054	5.35096e-06	0.0476211	0.9011	0.9656
chr12	6096917	age_hyper	4.55061	5.34897e-06	0.0476211	0.9128	0.9726
chr11	119462033	age_hyper	4.5507	5.34679e-06	0.0476211	0.6756	0.9703
chr1	159103555	age_hyper	4.55018	5.3599e-06	0.0476705	0.8609	0.9554
chr1	81698354	age_hypo	-4.54898	5.39057e-06	0.0477547	0.5008	0.1796
chr8	63841845	age_hypo	-4.54835	5.40687e-06	0.0477547	0.9521	0.7188
chr5	107577510	age_hyper	4.54822	5.41016e-06	0.0477547	nan	nan
chr10	72802019	age_hyper	4.5483	5.40808e-06	0.0477547	0.8964	0.9084
chr10	105304868	age_hyper	4.5484	5.40541e-06	0.0477547	0.6387	0.7368
chr22	27338375	age_hyper	4.54845	5.40413e-06	0.0477547	0.6783	0.9617
chr5	72746990	age_hyper	4.54852	5.40253e-06	0.0477547	nan	0.0973
chr9	139508795	age_hyper	4.54871	5.39759e-06	0.0477547	0.81	0.926
chr1	12098877	age_hyper	4.54891	5.39238e-06	0.0477547	0.685	0.9644
chr10	104439731	age_hyper	4.54913	5.38684e-06	0.0477547	0.8151	0.9566
chr18	32264274	age_hyper	4.54928	5.3829e-06	0.0477547	0.944	0.9701
chr2	80777200	age_hyper	4.5495	5.37735e-06	0.0477547	nan	nan
chr15	81008108	age_hyper	4.54797	5.41653e-06	0.047781	nan	nan
chr11	115035630	age_hypo	-4.54782	5.4204e-06	0.0477851	0.8881	0.8788
chr10	114120471	age_hypo	-4.54695	5.44284e-06	0.0478104	0.9219	0.9616
chr18	71218487	age_hyper	4.54692	5.44368e-06	0.0478104	0.7954	0.9478
chr6	70871234	age_hyper	4.54706	5.43994e-06	0.0478104	0.7009	0.9573
chr14	65948065	age_hyper	4.54725	5.43526e-06	0.0478104	nan	nan
chr9	72161196	age_hyper	4.54736	5.43231e-06	0.0478104	0.817	0.9664
chr7	115919197	age_hyper	4.54751	5.42845e-06	0.0478104	nan	nan
chr4	4419614	age_hyper	4.54672	5.44888e-06	0.0478261	0.9023	0.9193
chr5	170883086	age_hyper	4.54649	5.4549e-06	0.0478491	0.8379	0.8937
chr15	38967905	age_hyper	4.54583	5.47183e-06	0.0479079	nan	nan
chr14	51078204	age_hyper	4.54586	5.47126e-06	0.0479079	0.8989	0.9537
chr14	87631657	age_hyper	4.54603	5.46665e-06	0.0479079	0.9375	0.9574
chr1	2198751	age_hyper	4.54526	5.48673e-06	0.0480085	0.5845	0.467
chr14	77402524	age_hyper	4.54505	5.49226e-06	0.0480269	0.755	0.9156
chr7	130681562	age_hypo	-4.54484	5.49768e-06	0.0480445	0.2909	0.0587
chr10	6568014	age_hyper	4.5443	5.51168e-06	0.0481369	0.6361	nan
chr19	35139255	age_hyper	4.54379	5.52528e-06	0.0482257	nan	nan
chr18	48721601	age_hyper	4.54362	5.52971e-06	0.0482344	nan	0.2124
chr18	42082249	age_hypo	-4.54333	5.53712e-06	0.0482391	0.9465	0.7314
chr1	120038581	age_hyper	4.54343	5.53454e-06	0.0482391	0.8331	0.7646
chr17	33814946	age_hyper	4.54215	5.56827e-06	0.0484805	0.0743	0.0867
chr12	52453059	age_hyper	4.54191	5.57476e-06	0.0485069	0.6445	0.8336
chr3	156469578	age_hyper	4.54155	5.58418e-06	0.0485287	0.93	0.755
chr11	126422962	age_hyper	4.54166	5.58124e-06	0.0485287	0.8289	0.9682
chr22	45156683	age_hyper	4.54114	5.59511e-06	0.0485937	0.5329	0.3551
chr1	17973545	age_hyper	4.54073	5.60604e-06	0.0486585	0.7673	0.9101
chr3	71573232	age_hyper	4.54034	5.61623e-06	0.0486869	0.8114	0.9653
chr3	135102791	age_hyper	4.54043	5.6139e-06	0.0486869	0.8706	0.9578
chr4	17562751	age_hypo	-4.53945	5.64002e-06	0.0487505	0.8319	0.9593
chr16	51187100	age_hyper	4.53942	5.64092e-06	0.0487505	0.2189	0.0404
chr20	50007050	age_hyper	4.5396	5.63615e-06	0.0487505	0.8394	0.9526
chr10	97280372	age_hyper	4.53964	5.63496e-06	0.0487505	0.6681	0.9317
chr12	23870631	age_hyper	4.53986	5.62912e-06	0.0487505	0.7463	0.8479
chr1	33004424	age_hyper	4.53909	5.64972e-06	0.0487966	0.6259	nan
chr16	88038253	age_hyper	4.53892	5.65438e-06	0.0488068	0.6659	0.956
chr3	10983007	age_hyper	4.53818	5.67426e-06	0.0489484	0.5986	0.5385
chr15	64984127	age_hyper	4.53804	5.67804e-06	0.0489509	0.6384	0.7876
chr12	130621558	age_hypo	-4.53765	5.68854e-06	0.0489842	0.9371	0.6341
chr7	79408021	age_hypo	-4.53725	5.69934e-06	0.0489842	0.7572	0.9351
chr5	158870448	age_hyper	4.53728	5.69831e-06	0.0489842	0.8041	0.756
chr13	45803813	age_hyper	4.53731	5.69756e-06	0.0489842	nan	nan
chr2	189670227	age_hyper	4.53745	5.69383e-06	0.0489842	0.7045	0.8419
chr5	107585052	age_hyper	4.53682	5.71078e-06	0.0490526	0.8627	0.9712
chr2	65647611	age_hyper	4.53653	5.71879e-06	0.0490914	nan	nan
chr2	169475953	age_hyper	4.53575	5.73979e-06	0.0492415	nan	nan
chr5	40681331	age_hyper	4.53546	5.74794e-06	0.0492513	0.1374	0.0739
chr7	113307793	age_hyper	4.53552	5.74604e-06	0.0492513	nan	nan
chr7	127231335	age_hypo	-4.53527	5.75299e-06	0.0492646	0.8689	0.951
chr8	136865708	age_hyper	4.53508	5.75827e-06	0.0492797	0.796	0.9609
chr1	117422375	age_hypo	-4.53488	5.7636e-06	0.0492954	0.9395	0.896
chr17	59462483	age_hyper	4.53474	5.76737e-06	0.0492976	0.7389	0.9479
chr6	131699538	age_hyper	4.53456	5.77226e-06	0.0493094	nan	nan
chr6	12632253	age_hyper	4.53438	5.77725e-06	0.0493221	0.8092	0.9478
chr2	223702517	age_hypo	-4.53398	5.78835e-06	0.0493868	0.8168	0.8689
chr19	13123118	age_hyper	4.53336	5.80515e-06	0.0494101	0.5664	0.7123
chr5	137817834	age_hyper	4.53344	5.80318e-06	0.0494101	0.8663	0.9675
chr19	46370314	age_hyper	4.53355	5.80018e-06	0.0494101	0.8355	0.7995
chr5	89016587	age_hyper	4.5336	5.79872e-06	0.0494101	0.7136	0.9533
chr15	74427673	age_hyper	4.5329	5.81792e-06	0.0494889	0.6654	0.8942
chr2	102037826	age_hyper	4.5326	5.82611e-06	0.0494986	0.5418	0.9157
chr4	125875873	age_hyper	4.53268	5.82406e-06	0.0494986	nan	nan
chr6	134242339	age_hypo	-4.53179	5.84868e-06	0.0495108	0.7711	0.7259
chr2	193032176	age_hyper	4.53186	5.84665e-06	0.0495108	nan	nan
chr18	20838778	age_hyper	4.53195	5.84413e-06	0.0495108	0.4118	0.9129
chr11	110762617	age_hyper	4.53204	5.84175e-06	0.0495108	nan	0.9701
chr14	75160036	age_hyper	4.53206	5.84101e-06	0.0495108	0.5967	0.9432
chr5	169926010	age_hyper	4.53238	5.83237e-06	0.0495108	0.5647	0.9193
chr15	77858878	age_hyper	4.53158	5.85436e-06	0.049529	0.7892	0.9385
chr10	64148326	age_hypo	-4.53115	5.86645e-06	0.0495432	0.7997	0.1665
chr15	96709987	age_hypo	-4.53101	5.87014e-06	0.0495432	0.9327	0.4554
chr4	121642936	age_hyper	4.53109	5.86811e-06	0.0495432	0.9109	0.9739
chr6	44989197	age_hyper	4.53126	5.86321e-06	0.0495432	nan	nan
chr1	23090448	age_hyper	4.53077	5.87687e-06	0.0495702	0.8751	0.9373
chr21	38753268	age_hyper	4.53055	5.88299e-06	0.0495921	0.5737	0.7857
chr4	103270462	age_hypo	-4.53039	5.88749e-06	0.0496002	0.9421	0.5241
chr17	7243569	age_hypo	-4.53013	5.89467e-06	0.0496065	0.5724	0.4765
chr22	46234371	age_hyper	4.53011	5.89529e-06	0.0496065	0.5039	0.1928
chr2	102369368	age_hypo	-4.52997	5.89912e-06	0.049609	0.3968	0.0169
chr17	2781657	age_hyper	4.52831	5.94585e-06	0.0499721	0.8368	0.8278
chr5	170766637	age_hypo	-4.52796	5.95566e-06	0.0499764	nan	nan
chr3	103069341	age_hyper	4.52778	5.96059e-06	0.0499764	nan	nan
chr2	129817994	age_hyper	4.52782	5.95944e-06	0.0499764	0.8557	nan
chr3	72392492	age_hyper	4.5279	5.95734e-06	0.0499764	0.8784	0.9364
chr13	46402831	age_hyper	4.52705	5.98124e-06	0.0501196	0.6506	0.4421
chr8	78219983	age_hypo	-4.52679	5.98852e-06	0.0501507	0.9456	0.9144
chr19	14281645	age_hypo	-4.5258	6.01681e-06	0.0503276	0.8887	0.9329
chr16	12467560	age_hyper	4.52592	6.0134e-06	0.0503276	0.8342	0.9675
chr10	104221878	age_hyper	4.5254	6.02824e-06	0.0503633	0.0529	0.2756
chr2	88752653	age_hyper	4.52551	6.0251e-06	0.0503633	0.0452	0.079
chr1	158123972	age_hyper	4.52523	6.03298e-06	0.050373	0.901	0.827
chr9	124829650	age_hyper	4.52479	6.04557e-06	0.0504481	0.8846	0.9604
chr4	174449584	age_hyper	4.5246	6.05103e-06	0.0504637	0.1477	0.0985
chr20	53302600	age_hyper	4.52429	6.05993e-06	0.0505079	0.7996	0.9207
chr16	80780307	age_hypo	-4.52389	6.07133e-06	0.050573	0.5692	0.0679
chr3	71440786	age_hyper	4.52326	6.08932e-06	0.0506928	0.4287	0.8262
chr16	52271011	age_hyper	4.52289	6.10014e-06	0.0507227	0.8826	nan
chr17	35291280	age_hyper	4.52292	6.09923e-06	0.0507227	0.2032	0.1294
chr6	90143588	age_hyper	4.5226	6.10856e-06	0.0507627	0.0682	0.1267
chr4	186727950	age_hypo	-4.52233	6.1164e-06	0.0507979	0.9134	0.9685
chr3	17791511	age_hypo	-4.52167	6.13549e-06	0.0508662	0.7194	0.9375
chr1	225059037	age_hyper	4.52171	6.13416e-06	0.0508662	0.8488	0.8942
chr15	99419168	age_hyper	4.52187	6.12971e-06	0.0508662	0.9131	0.9484
chr3	6962757	age_hypo	-4.52139	6.14359e-06	0.0508733	0.4622	0.5591
chr5	93651828	age_hyper	4.52145	6.14179e-06	0.0508733	nan	nan
chr1	202130742	age_hyper	4.52124	6.14785e-06	0.0508786	0.8916	0.9106
chr1	201023600	age_hyper	4.52093	6.15673e-06	0.0508922	0.581	0.7816
chr19	49636234	age_hyper	4.52095	6.15613e-06	0.0508922	0.5021	0.3873
chr7	116657956	age_hypo	-4.52079	6.16092e-06	0.0508969	0.6913	nan
chr9	131090976	age_hypo	-4.5205	6.16944e-06	0.0509373	0.9566	0.9503
chr1	25958419	age_hypo	-4.51983	6.18904e-06	0.0510048	0.89	0.9568
chr20	32259991	age_hyper	4.51972	6.19214e-06	0.0510048	0.4427	0.862
chr9	3273171	age_hyper	4.51977	6.19056e-06	0.0510048	0.8828	nan
chr6	1083828	age_hyper	4.51985	6.18842e-06	0.0510048	0.9268	0.9713
chr12	6258937	age_hypo	-4.51914	6.20917e-06	0.0511152	0.6526	0.3097
chr9	140733980	age_hyper	4.51814	6.2385e-06	0.0513266	0.813	0.963
chr2	19562768	age_hyper	4.51788	6.24605e-06	0.0513586	0.0644	0.0277
chr15	65320803	age_hypo	-4.51771	6.2513e-06	0.0513717	0.1217	0.4978
chr11	20043292	age_hyper	4.51755	6.25599e-06	0.0513802	0.8509	0.911
chr5	46067817	age_hyper	4.51679	6.27846e-06	0.0515346	0.8195	nan
chr17	67217156	age_hyper	4.51641	6.28972e-06	0.0515367	0.8164	0.945
chr17	40094471	age_hyper	4.5165	6.28715e-06	0.0515367	0.8086	0.3799
chr4	47818053	age_hyper	4.51664	6.28285e-06	0.0515367	nan	nan
chr2	106018099	age_hyper	4.51558	6.31423e-06	0.0516473	0.8596	nan
chr5	7060330	age_hyper	4.51563	6.31289e-06	0.0516473	0.6915	nan
chr11	72995879	age_hyper	4.51583	6.307e-06	0.0516473	0.9451	0.9654
chr8	32075581	age_hypo	-4.51545	6.31811e-06	0.0516489	0.9257	0.9396
chr11	132336653	age_hypo	-4.51485	6.33612e-06	0.0516529	0.9393	0.9626
chr3	191286810	age_hypo	-4.51426	6.35388e-06	0.0516529	0.8566	0.9055
chr4	89744159	age_hypo	-4.51418	6.35616e-06	0.0516529	0.2019	0.0145
chr9	14568729	age_hyper	4.51372	6.37005e-06	0.0516529	0.7949	nan
chr7	936185	age_hyper	4.51372	6.36993e-06	0.0516529	0.7826	0.9724
chr3	59893160	age_hyper	4.51382	6.36689e-06	0.0516529	0.8972	0.9707
chr4	9835264	age_hyper	4.51398	6.3621e-06	0.0516529	0.8265	0.954
chr19	19217001	age_hyper	4.51408	6.35913e-06	0.0516529	0.6272	0.6032
chr5	17501454	age_hyper	4.51423	6.35471e-06	0.0516529	nan	nan
chr12	111589365	age_hyper	4.51424	6.35446e-06	0.0516529	0.7034	0.9705
chr2	145200403	age_hyper	4.5143	6.35265e-06	0.0516529	nan	nan
chr4	1579500	age_hyper	4.5143	6.35262e-06	0.0516529	0.4839	0.1831
chr1	63975731	age_hyper	4.51459	6.34399e-06	0.0516529	0.9188	0.9666
chr17	63289550	age_hyper	4.51465	6.34213e-06	0.0516529	0.8416	0.9747
chr15	50009279	age_hyper	4.51358	6.37416e-06	0.0516563	0.7306	0.9506
chr15	29280756	age_hyper	4.51334	6.38147e-06	0.0516858	0.7684	0.9673
chr8	107577727	age_hypo	-4.51298	6.39236e-06	0.0517442	0.7288	0.8612
chr9	23705818	age_hypo	-4.51264	6.40262e-06	0.0517477	0.6782	0.9021
chr12	119937375	age_hyper	4.51248	6.40753e-06	0.0517477	nan	nan
chr1	145031396	age_hyper	4.51253	6.40602e-06	0.0517477	0.6886	0.8269
chr4	2121547	age_hyper	4.5127	6.40074e-06	0.0517477	0.7456	nan
chr12	104282187	age_hyper	4.51211	6.4186e-06	0.0517776	0.8685	0.9759
chr5	61555339	age_hyper	4.51213	6.41792e-06	0.0517776	nan	nan
chr2	145257804	age_hyper	4.51184	6.42673e-06	0.0518134	nan	nan
chr22	17564364	age_hyper	4.51166	6.43221e-06	0.0518279	0.8243	0.9688
chr10	97808170	age_hyper	4.51119	6.44654e-06	0.0518542	0.7954	0.9344
chr11	134501783	age_hyper	4.51129	6.44333e-06	0.0518542	nan	nan
chr1	37454492	age_hyper	4.51138	6.44076e-06	0.0518542	0.401	0.0541
chr7	56045847	age_hypo	-4.51101	6.45206e-06	0.0518688	0.2504	0.0603
chr20	60928006	age_hypo	-4.50945	6.49961e-06	0.0520285	0.3827	0.0447
chr12	13709308	age_hyper	4.50939	6.50154e-06	0.0520285	0.8386	0.9373
chr1	41849505	age_hyper	4.5094	6.501e-06	0.0520285	0.7561	0.894
chr18	54119613	age_hyper	4.50966	6.49331e-06	0.0520285	0.9418	0.9665
chr8	118625672	age_hyper	4.50977	6.48982e-06	0.0520285	0.8314	0.9579
chr4	173033552	age_hyper	4.50981	6.48849e-06	0.0520285	0.9118	nan
chr5	139018559	age_hyper	4.5099	6.48578e-06	0.0520285	0.5421	0.6662
chr7	143022685	age_hyper	4.51018	6.47739e-06	0.0520285	0.7658	0.8093
chr11	132890195	age_hyper	4.50919	6.50755e-06	0.0520469	0.7036	0.9653
chr19	885440	age_hypo	-4.5085	6.5287e-06	0.0521351	0.8301	0.8245
chr6	57297227	age_hypo	-4.50825	6.53641e-06	0.0521351	nan	nan
chr15	92943121	age_hyper	4.50763	6.55567e-06	0.0521351	0.6709	0.743
chr7	128508179	age_hyper	4.50767	6.55429e-06	0.0521351	0.6465	0.9629
chr11	74096704	age_hyper	4.50786	6.54854e-06	0.0521351	nan	nan
chr11	75108539	age_hyper	4.50796	6.54542e-06	0.0521351	0.8873	nan
chr15	31601044	age_hyper	4.50799	6.54461e-06	0.0521351	0.6946	0.8222
chr20	61607675	age_hyper	4.50803	6.5433e-06	0.0521351	0.6271	0.7639
chr1	92633335	age_hyper	4.50816	6.53915e-06	0.0521351	nan	nan
chr13	113785830	age_hyper	4.5082	6.53802e-06	0.0521351	nan	0.9641
chr8	133075902	age_hyper	4.50727	6.56684e-06	0.0521649	0.8759	0.9681
chr12	8212776	age_hyper	4.50731	6.56554e-06	0.0521649	0.8005	0.9515
chr6	44044257	age_hypo	-4.50692	6.57768e-06	0.0521949	0.3644	0.0426
chr3	82234534	age_hyper	4.50678	6.58176e-06	0.0521949	nan	nan
chr9	132221958	age_hyper	4.50688	6.57885e-06	0.0521949	0.3265	0.2493
chr2	70489906	age_hypo	-4.50593	6.60839e-06	0.0523483	0.58	0.8938
chr11	100145599	age_hypo	-4.50574	6.61423e-06	0.0523483	nan	0.9135
chr3	9123764	age_hyper	4.50568	6.61601e-06	0.0523483	0.8798	0.9657
chr6	108037272	age_hyper	4.5059	6.60931e-06	0.0523483	0.7885	0.9603
chr22	29379310	age_hyper	4.50523	6.63021e-06	0.0524017	0.9097	0.7573
chr4	63276231	age_hyper	4.50532	6.6272e-06	0.0524017	0.7798	0.9161
chr12	204991	age_hyper	4.50495	6.63892e-06	0.0524116	0.8986	0.9606
chr16	10347429	age_hyper	4.50498	6.63785e-06	0.0524116	0.6439	0.9399
chr8	142372593	age_hyper	4.50477	6.64453e-06	0.0524264	0.7661	0.9414
chr9	79450872	age_hypo	-4.5039	6.67189e-06	0.0524643	nan	nan
chr20	47328392	age_hypo	-4.50384	6.6736e-06	0.0524643	0.9516	0.8759
chr15	101816717	age_hypo	-4.50315	6.69538e-06	0.0524643	0.8091	0.7388
chr2	151621293	age_hypo	-4.50311	6.6965e-06	0.0524643	0.9572	0.9638
chr3	93968613	age_hypo	-4.5027	6.70964e-06	0.0524643	0.6002	0.3115
chr6	136886805	age_hyper	4.5026	6.7128e-06	0.0524643	0.892	0.9721
chr15	74427524	age_hyper	4.50265	6.71105e-06	0.0524643	0.5729	0.8305
chr14	64608679	age_hyper	4.50269	6.70979e-06	0.0524643	nan	nan
chr5	6365595	age_hyper	4.5027	6.70968e-06	0.0524643	0.9316	0.9676
chr2	31349337	age_hyper	4.50271	6.70937e-06	0.0524643	0.6709	0.8693
chr10	98602801	age_hyper	4.50289	6.70356e-06	0.0524643	0.5819	0.8264
chr2	2688384	age_hyper	4.50289	6.70344e-06	0.0524643	nan	0.9379
chr9	102228126	age_hyper	4.50303	6.699e-06	0.0524643	0.6153	nan
chr10	125498871	age_hyper	4.50357	6.68214e-06	0.0524643	0.6267	0.2682
chr7	130301447	age_hyper	4.50385	6.67346e-06	0.0524643	nan	nan
chr14	91001278	age_hyper	4.50391	6.67155e-06	0.0524643	0.7624	0.9412
chr8	133282483	age_hyper	4.50442	6.65532e-06	0.0524643	nan	0.9619
chr4	5830869	age_hyper	4.50227	6.72318e-06	0.0525162	0.9165	0.9579
chr7	22292922	age_hypo	-4.5019	6.735e-06	0.0525509	0.8281	0.1499
chr11	84770588	age_hyper	4.50177	6.73884e-06	0.0525509	nan	nan
chr5	7038145	age_hyper	4.5018	6.73798e-06	0.0525509	0.3047	0.2853
chr16	70710217	age_hypo	-4.50126	6.75529e-06	0.0526356	0.3514	0.43
chr4	174331484	age_hypo	-4.50094	6.76529e-06	0.0526356	0.7012	0.0758
chr1	31362343	age_hyper	4.50084	6.76843e-06	0.0526356	0.3785	0.8972
chr14	93290921	age_hyper	4.50105	6.7617e-06	0.0526356	nan	nan
chr3	153506496	age_hyper	4.50116	6.75835e-06	0.0526356	nan	nan
chr5	180262587	age_hyper	4.50068	6.77366e-06	0.0526471	0.8906	0.9184
chr3	177271909	age_hyper	4.5001	6.79207e-06	0.0527319	nan	nan
chr5	171291077	age_hyper	4.5001	6.79203e-06	0.0527319	0.8062	0.8968
chr11	39744496	age_hyper	4.4992	6.82081e-06	0.0529258	nan	nan
chr4	144300900	age_hypo	-4.49856	6.84162e-06	0.0529411	0.9416	0.5864
chr9	130529737	age_hyper	4.49857	6.84116e-06	0.0529411	0.8035	0.9307
chr18	20878670	age_hyper	4.49859	6.84063e-06	0.0529411	0.7473	0.9568
chr14	62595319	age_hyper	4.49887	6.83142e-06	0.0529411	0.8286	0.9658
chr17	18643458	age_hyper	4.49891	6.83033e-06	0.0529411	0.8165	0.9494
chr13	76406344	age_hyper	4.49843	6.84562e-06	0.0529429	nan	nan
chr4	132014722	age_hypo	-4.49808	6.85704e-06	0.053002	0.9183	0.9392
chr3	109474290	age_hyper	4.49747	6.87683e-06	0.0531257	nan	nan
chr9	33094961	age_hyper	4.4971	6.88871e-06	0.0531591	0.8101	0.8843
chr7	13211308	age_hyper	4.49721	6.88497e-06	0.0531591	0.9473	0.9699
chr10	23814484	age_hypo	-4.49667	6.90274e-06	0.0532179	0.8201	0.1699
chr5	16529060	age_hyper	4.49663	6.90391e-06	0.0532179	0.8249	0.647
chr3	177982342	age_hypo	-4.49601	6.9239e-06	0.0532505	nan	0.9569
chr15	23919262	age_hypo	-4.49572	6.93336e-06	0.0532505	0.3364	0.2081
chr2	195456978	age_hypo	-4.49562	6.93667e-06	0.0532505	nan	0.6656
chr16	14963734	age_hyper	4.49557	6.93844e-06	0.0532505	nan	nan
chr2	224887178	age_hyper	4.4957	6.93402e-06	0.0532505	0.879	0.9421
chr5	143644968	age_hyper	4.49574	6.93284e-06	0.0532505	0.7609	0.9097
chr17	53744356	age_hyper	4.49577	6.9317e-06	0.0532505	0.8581	0.9306
chr17	33409959	age_hyper	4.49588	6.92826e-06	0.0532505	nan	nan
chr1	103461625	age_hypo	-4.49442	6.97596e-06	0.0533574	nan	nan
chr8	144406248	age_hyper	4.49433	6.97895e-06	0.0533574	0.826	0.9761
chr12	131509949	age_hyper	4.49456	6.97151e-06	0.0533574	0.6769	0.958
chr1	101452380	age_hyper	4.49464	6.96892e-06	0.0533574	0.9177	nan
chr6	15393859	age_hyper	4.49476	6.96494e-06	0.0533574	0.4842	0.9601
chr16	65084861	age_hyper	4.49484	6.96225e-06	0.0533574	0.6544	0.8026
chr3	72496820	age_hyper	4.49488	6.96081e-06	0.0533574	0.0937	0.3094
chr1	98117055	age_hypo	-4.49326	7.01405e-06	0.0534324	0.8023	nan
chr2	122249581	age_hyper	4.49322	7.01538e-06	0.0534324	nan	0.3795
chr6	41538742	age_hyper	4.49337	7.01059e-06	0.0534324	0.8684	0.9739
chr11	75350247	age_hyper	4.49338	7.01016e-06	0.0534324	0.8025	nan
chr1	165861809	age_hyper	4.49367	7.00053e-06	0.0534324	0.9159	0.9742
chr10	29923942	age_hyper	4.49375	6.99792e-06	0.0534324	0.6607	0.8338
chr2	141250410	age_hyper	4.49378	6.99698e-06	0.0534324	0.7809	0.8546
chr20	837108	age_hyper	4.49304	7.02134e-06	0.0534488	0.8262	0.9207
chr21	27905919	age_hypo	-4.49111	7.08526e-06	0.0537133	0.9369	0.8897
chr5	88160228	age_hyper	4.49095	7.09049e-06	0.0537133	0.6346	0.9717
chr1	244232996	age_hyper	4.49101	7.0885e-06	0.0537133	0.7881	0.954
chr3	110902440	age_hyper	4.49104	7.0876e-06	0.0537133	0.9384	nan
chr8	2680796	age_hyper	4.49132	7.07846e-06	0.0537133	nan	nan
chr12	7175177	age_hyper	4.49135	7.07734e-06	0.0537133	0.6042	0.9371
chr2	162797863	age_hyper	4.49138	7.07645e-06	0.0537133	0.8541	0.9179
chr6	15353599	age_hyper	4.49145	7.07403e-06	0.0537133	0.8636	nan
chr6	50813315	age_hyper	4.49156	7.07038e-06	0.0537133	0.0809	0.1164
chr16	73783162	age_hypo	-4.48996	7.12358e-06	0.0538087	0.9418	0.8981
chr11	95933072	age_hypo	-4.48949	7.13942e-06	0.0538087	0.4456	0.5837
chr10	19650364	age_hypo	-4.4894	7.14239e-06	0.0538087	0.9378	0.7614
chr8	19348929	age_hyper	4.4892	7.14904e-06	0.0538087	nan	nan
chr3	28745235	age_hyper	4.48928	7.14641e-06	0.0538087	0.7966	0.7609
chr12	85457767	age_hyper	4.48944	7.14101e-06	0.0538087	0.9064	0.9549
chr11	10935920	age_hyper	4.4897	7.13225e-06	0.0538087	0.7806	0.9505
chr6	65900821	age_hyper	4.48973	7.13126e-06	0.0538087	0.7823	0.9315
chr14	91139753	age_hyper	4.48985	7.12742e-06	0.0538087	0.8343	0.9479
chr9	133768550	age_hyper	4.49	7.12227e-06	0.0538087	0.8948	0.9312
chr21	17830513	age_hyper	4.49015	7.11728e-06	0.0538087	nan	nan
chr17	17980486	age_hyper	4.4902	7.11549e-06	0.0538087	0.8987	0.3648
chr7	32014412	age_hyper	4.48905	7.15423e-06	0.053819	0.8313	0.9612
chr1	204911156	age_hypo	-4.48824	7.18147e-06	0.0539651	0.2926	0.0987
chr13	19198382	age_hypo	-4.48821	7.18237e-06	0.0539651	0.9387	0.8197
chr1	209538612	age_hyper	4.48801	7.18901e-06	0.0539651	0.9076	0.8973
chr15	38926624	age_hyper	4.48802	7.18895e-06	0.0539651	0.6464	0.9634
chr10	125626549	age_hypo	-4.48768	7.2004e-06	0.0540041	0.9571	0.9621
chr3	65554286	age_hyper	4.48763	7.20189e-06	0.0540041	0.7139	0.6792
chr2	177022245	age_hyper	4.48697	7.22442e-06	0.0540576	0.1696	0.0723
chr7	66378851	age_hyper	4.48699	7.22377e-06	0.0540576	0.7496	0.3317
chr1	88734928	age_hyper	4.48719	7.21696e-06	0.0540576	0.7931	0.9684
chr11	63116288	age_hyper	4.48725	7.21498e-06	0.0540576	nan	nan
chr16	13142301	age_hyper	4.48667	7.23439e-06	0.0540746	0.6514	0.9529
chr6	57003129	age_hyper	4.48677	7.23123e-06	0.0540746	nan	nan
chr10	28722583	age_hyper	4.48652	7.23975e-06	0.054086	nan	0.8852
chr12	54448436	age_hyper	4.48633	7.24592e-06	0.0541033	0.1597	0.0808
chr17	28002737	age_hyper	4.48596	7.2585e-06	0.0541685	0.7487	0.9143
chr4	122706333	age_hypo	-4.48574	7.26618e-06	0.0541727	0.2741	0.2308
chr3	140796751	age_hyper	4.48572	7.26678e-06	0.0541727	0.7298	0.9515
chr11	70693404	age_hyper	4.48501	7.29121e-06	0.054326	0.7512	0.9487
chr1	57760960	age_hyper	4.48445	7.31007e-06	0.0543512	0.8794	0.9613
chr17	35091084	age_hyper	4.48452	7.30789e-06	0.0543512	0.7666	0.9663
chr11	19807240	age_hyper	4.48454	7.3073e-06	0.0543512	0.4932	0.9511
chr11	118341918	age_hyper	4.48474	7.30015e-06	0.0543512	nan	nan
chr17	35221522	age_hypo	-4.48387	7.33014e-06	0.0544717	0.9459	0.8823
chr4	49249134	age_hypo	-4.48326	7.35118e-06	0.0545991	nan	0.6359
chr2	47041506	age_hyper	4.48311	7.3564e-06	0.054609	0.675	0.8582
chr9	127071680	age_hypo	-4.4826	7.37394e-06	0.0547104	0.7705	0.9636
chr19	3172642	age_hyper	4.48217	7.38864e-06	0.0547905	0.8861	0.9153
chr21	27561819	age_hyper	4.48206	7.39263e-06	0.0547911	0.9162	0.9631
chr3	65316397	age_hyper	4.48148	7.41285e-06	0.054912	0.7195	0.7381
chr19	34603190	age_hyper	4.48121	7.4222e-06	0.0549523	0.8977	0.8944
chr7	87689644	age_hyper	4.48035	7.45204e-06	0.0551442	0.8229	nan
chr7	147723779	age_hyper	4.47986	7.46904e-06	0.0551828	nan	nan
chr5	135266486	age_hyper	4.47987	7.46868e-06	0.0551828	0.2145	0.1649
chr10	82407436	age_hyper	4.47999	7.46481e-06	0.0551828	nan	nan
chr14	34152163	age_hypo	-4.4788	7.50645e-06	0.0551832	0.7073	0.6171
chr22	32119991	age_hypo	-4.4785	7.51695e-06	0.0551832	0.7073	0.2562
chr11	1854174	age_hypo	-4.47833	7.52309e-06	0.0551832	0.069	0.0246
chr22	49375475	age_hypo	-4.4783	7.52407e-06	0.0551832	0.5662	0.1854
chr3	39225183	age_hyper	4.47835	7.52233e-06	0.0551832	0.6677	0.7742
chr17	33920096	age_hyper	4.47845	7.51864e-06	0.0551832	nan	nan
chr15	25817942	age_hyper	4.47867	7.51101e-06	0.0551832	0.8668	0.9526
chr6	151342278	age_hyper	4.47868	7.51055e-06	0.0551832	0.8664	0.9123
chr1	204650931	age_hyper	4.47884	7.50508e-06	0.0551832	0.77	nan
chr14	47377096	age_hyper	4.47885	7.50459e-06	0.0551832	nan	nan
chr17	56835237	age_hyper	4.47894	7.50134e-06	0.0551832	nan	nan
chr6	166793890	age_hyper	4.47928	7.48942e-06	0.0551832	0.7513	0.9007
chr5	7866894	age_hyper	4.47938	7.48602e-06	0.0551832	nan	nan
chr8	133627318	age_hyper	4.47972	7.47412e-06	0.0551832	nan	nan
chr15	79576149	age_hypo	-4.47789	7.53856e-06	0.0552579	0.0634	0.0329
chr4	47160597	age_hyper	4.47779	7.54211e-06	0.0552579	nan	nan
chr1	236102476	age_hyper	4.47738	7.55656e-06	0.0553061	0.8722	0.904
chr3	133785245	age_hyper	4.47744	7.55433e-06	0.0553061	0.943	0.9097
chr14	95739575	age_hyper	4.47726	7.5607e-06	0.0553075	0.8392	0.6002
chr14	31984829	age_hyper	4.47676	7.57846e-06	0.0554086	0.6254	nan
chr6	91061651	age_hypo	-4.47642	7.59048e-06	0.0554676	nan	nan
chr11	131402279	age_hyper	4.47609	7.60209e-06	0.0555236	0.7636	0.9548
chr20	44743722	age_hyper	4.47583	7.61161e-06	0.0555642	0.7771	0.9379
chr5	125759697	age_hypo	-4.47532	7.62971e-06	0.0556675	0.7655	0.0247
chr22	29669518	age_hyper	4.47501	7.6408e-06	0.0557195	nan	nan
chr5	143772884	age_hyper	4.47488	7.6454e-06	0.055724	0.7206	nan
chr8	132828746	age_hypo	-4.4746	7.65553e-06	0.055769	0.7501	0.6216
chr2	62247499	age_hyper	4.47442	7.6618e-06	0.0557857	0.9035	0.9581
chr15	75910685	age_hyper	4.4743	7.6662e-06	0.0557889	0.8195	0.9488
chr2	163024362	age_hyper	4.47373	7.68666e-06	0.0557933	nan	nan
chr3	42240057	age_hyper	4.47377	7.6852e-06	0.0557933	0.8822	0.9699
chr6	90214881	age_hyper	4.47388	7.68111e-06	0.0557933	0.7813	0.9682
chr6	69985359	age_hyper	4.47396	7.67839e-06	0.0557933	nan	nan
chr1	202130765	age_hyper	4.47412	7.67272e-06	0.0557933	0.9028	0.9072
chr16	56244545	age_hyper	4.47357	7.69229e-06	0.0558053	0.6305	nan
chr9	136446400	age_hyper	4.47302	7.71221e-06	0.055921	0.4839	0.9641
chr18	46415135	age_hyper	4.47253	7.72997e-06	0.0559631	0.8819	0.9543
chr16	7029697	age_hyper	4.47254	7.72967e-06	0.0559631	0.9102	nan
chr5	134817324	age_hyper	4.47269	7.72418e-06	0.0559631	0.8289	0.9321
chr17	49636571	age_hypo	-4.47213	7.74452e-06	0.0559891	0.9558	0.9537
chr1	44873877	age_hyper	4.4721	7.74551e-06	0.0559891	0.0356	0.0244
chr8	3430702	age_hyper	4.47213	7.74436e-06	0.0559891	nan	nan
chr6	143229429	age_hyper	4.47163	7.76263e-06	0.0560264	0.7816	0.9688
chr4	186150775	age_hyper	4.47172	7.75921e-06	0.0560264	0.8946	0.9521
chr8	141237291	age_hyper	4.47184	7.75479e-06	0.0560264	0.3522	0.9575
chr11	66722946	age_hypo	-4.47132	7.77379e-06	0.0560494	0.9374	0.9155
chr19	34800663	age_hyper	4.47137	7.77187e-06	0.0560494	0.8199	0.9535
chr11	68782049	age_hyper	4.47118	7.77879e-06	0.0560566	0.7257	0.7154
chr10	75309667	age_hypo	-4.47071	7.79607e-06	0.0561236	0.9074	0.2844
chr17	33308785	age_hyper	4.47077	7.79393e-06	0.0561236	0.0912	0.1237
chr17	31458624	age_hypo	-4.47036	7.80885e-06	0.0561868	0.9364	0.9221
chr20	43088821	age_hyper	4.47011	7.81796e-06	0.0562236	0.8437	0.9316
chr3	69139249	age_hypo	-4.46944	7.84254e-06	0.0562411	0.3726	0.1212
chr3	140986023	age_hypo	-4.46883	7.8649e-06	0.0562411	0.7497	0.7622
chr8	121881037	age_hypo	-4.4687	7.86947e-06	0.0562411	0.7052	0.6932
chr1	242310048	age_hypo	-4.46865	7.87159e-06	0.0562411	nan	nan
chr16	75798124	age_hypo	-4.46849	7.87737e-06	0.0562411	0.2798	0.0122
chr6	12930726	age_hypo	-4.46833	7.88336e-06	0.0562411	0.8752	0.6764
chr7	6301554	age_hyper	4.4683	7.88444e-06	0.0562411	nan	nan
chr10	102754909	age_hyper	4.46846	7.87851e-06	0.0562411	0.697	0.8921
chr22	27687540	age_hyper	4.46853	7.87581e-06	0.0562411	0.5973	0.963
chr2	129015544	age_hyper	4.46858	7.87416e-06	0.0562411	0.8441	0.9651
chr13	92699119	age_hyper	4.4686	7.87338e-06	0.0562411	0.9426	0.9493
chr12	114378327	age_hyper	4.46921	7.85078e-06	0.0562411	0.5387	0.458
chr16	86539685	age_hyper	4.46926	7.84917e-06	0.0562411	0.1095	0.084
chr9	80530559	age_hyper	4.46935	7.8459e-06	0.0562411	nan	nan
chr10	80179130	age_hyper	4.46947	7.84152e-06	0.0562411	0.4874	0.9518
chr6	157318622	age_hyper	4.46959	7.83698e-06	0.0562411	0.9326	0.9698
chr20	59630814	age_hyper	4.46817	7.88908e-06	0.0562457	0.6037	0.9229
chr11	131728141	age_hyper	4.46801	7.89509e-06	0.05626	0.8728	0.9781
chr1	49204497	age_hypo	-4.46789	7.89932e-06	0.0562616	0.8974	nan
chr20	49197898	age_hypo	-4.46748	7.91471e-06	0.0562935	0.7662	0.9522
chr2	240471899	age_hyper	4.46734	7.91981e-06	0.0562935	0.8635	0.9544
chr2	102037798	age_hyper	4.46744	7.91605e-06	0.0562935	nan	0.8287
chr10	98954779	age_hyper	4.46758	7.91076e-06	0.0562935	nan	0.9725
chr11	78532566	age_hypo	-4.46658	7.94787e-06	0.0563137	nan	nan
chr2	74779628	age_hypo	-4.46651	7.95071e-06	0.0563137	0.9203	0.6442
chr17	19632967	age_hyper	4.46663	7.94596e-06	0.0563137	0.8442	0.9534
chr14	94681558	age_hyper	4.46664	7.94584e-06	0.0563137	0.8172	nan
chr2	9472775	age_hyper	4.46692	7.93525e-06	0.0563137	nan	0.9689
chr5	176621170	age_hyper	4.46692	7.93523e-06	0.0563137	0.8474	0.9371
chr10	79305021	age_hyper	4.46693	7.93502e-06	0.0563137	0.7382	0.9674
chr13	38091015	age_hypo	-4.46601	7.96919e-06	0.0564161	0.9496	0.8687
chr16	65119660	age_hyper	4.4654	7.99203e-06	0.0565493	nan	nan
chr2	63229361	age_hyper	4.46524	7.998e-06	0.0565631	nan	nan
chr10	130015473	age_hyper	4.46482	8.01378e-06	0.0566462	0.7806	0.9483
chr3	57862365	age_hyper	4.46469	8.01848e-06	0.0566509	nan	nan
chr2	69761650	age_hyper	4.46427	8.03438e-06	0.0567348	nan	nan
chr8	65965913	age_hypo	-4.46377	8.0529e-06	0.0567385	0.8685	0.9649
chr16	8355009	age_hypo	-4.46358	8.06016e-06	0.0567385	0.9522	0.9316
chr6	22464381	age_hypo	-4.46298	8.08262e-06	0.0567385	nan	nan
chr18	12745710	age_hyper	4.46296	8.08337e-06	0.0567385	0.6536	0.5467
chr17	7740739	age_hyper	4.46312	8.0775e-06	0.0567385	0.2426	0.1168
chr11	107464279	age_hyper	4.46314	8.07665e-06	0.0567385	nan	nan
chr21	41270859	age_hyper	4.46317	8.0755e-06	0.0567385	0.7517	0.943
chr2	100238204	age_hyper	4.46324	8.07308e-06	0.0567385	0.68	0.9587
chr11	119365205	age_hyper	4.46341	8.0664e-06	0.0567385	0.6924	0.7502
[truncated: 2,481 more rows]
