# Supplementary material for: Human brain aging is associated with dysregulation of cell type epigenetic identity
Source: GeroScience. 2024 Dec 27;47(3):3759–70. doi: 10.1007/s11357-024-01450-3 (PMC12181473; doi:10.1007/s11357-024-01450-3)
Supplement: Supplementary file 3 — Supplementary file3 (XLSX 182 KB) [file 11357_2024_1450_MOESM3_ESM.xlsx]

## Sheet: OLG2 age-DMLs
Chrom	Position	DML type	DSS_stat	P-value	adj P-value	NeuN mCG	OLIG2 mCG
chr16	46408573	age_hyper	9.07803	1.10555e-19	1.62107e-12	0.6446	0.8139
chr16	46421096	age_hyper	8.93517	4.06552e-19	2.98064e-12	0.6289	0.7807
chr16	46433141	age_hyper	8.69245	3.54691e-18	1.73361e-11	0.6472	0.7896
chr16	46396676	age_hyper	8.56703	1.06187e-17	3.89256e-11	0.67	0.8172
chr16	46390575	age_hyper	8.40602	4.24164e-17	1.24391e-10	0.6245	0.7582
chr14	21093441	age_hyper	8.16359	3.25213e-16	7.94767e-10	0.0985	0.3725
chr16	46397549	age_hyper	7.89256	2.96051e-15	6.20143e-09	0.6371	0.8053
chr16	46402484	age_hyper	7.78102	7.19435e-15	1.31864e-08	0.6456	0.8108
chr1	48176250	age_hyper	7.40738	1.28818e-13	2.09874e-07	0.0453	0.2257
chr3	159629005	age_hypo	-7.0234	2.1654e-12	3.17513e-06	0.9099	0.1926
chr14	91224203	age_hypo	-6.85013	7.37827e-12	9.01564e-06	nan	0.6836
chr11	50564472	age_hyper	6.85957	6.90679e-12	9.01564e-06	nan	nan
chr3	71111693	age_hypo	-6.83281	8.32669e-12	9.39188e-06	0.5289	nan
chr10	124898183	age_hyper	6.78616	1.15157e-11	1.20611e-05	0.4631	0.5394
chr1	207996487	age_hypo	-6.72126	1.80156e-11	1.76108e-05	0.0445	0.2176
chr6	37263488	age_hyper	6.58801	4.45755e-11	4.08507e-05	0.7492	0.6732
chr3	73854649	age_hypo	-6.57246	4.94912e-11	4.26877e-05	0.7567	0.2303
chr1	91185206	age_hyper	6.50315	7.86548e-11	6.40731e-05	0.2443	0.342
chr9	13428207	age_hypo	-6.46631	1.00423e-10	7.04203e-05	0.6844	0.3291
chr12	34725994	age_hyper	6.46567	1.00854e-10	7.04203e-05	nan	nan
chr13	96130983	age_hyper	6.47408	9.53942e-11	7.04203e-05	0.1549	0.4731
chr6	163397676	age_hypo	-6.43838	1.20752e-10	8.04814e-05	nan	nan
chr6	18198741	age_hypo	-6.42577	1.31202e-10	8.24243e-05	0.9396	0.7421
chr7	50747005	age_hypo	-6.42153	1.3491e-10	8.24243e-05	0.077	0.1533
chr3	181288212	age_hypo	-6.38718	1.68975e-10	9.91072e-05	0.95	nan
chr21	21991233	age_hypo	-6.37691	1.80693e-10	0.000101904	nan	nan
chr2	145795655	age_hypo	-6.36057	2.01003e-10	0.000105261	0.9411	0.5238
chr1	48176283	age_hyper	6.36331	1.9745e-10	0.000105261	0.0252	0.2324
chr2	176940449	age_hyper	6.34436	2.23349e-10	0.00011293	0.1292	0.2448
chr2	223154176	age_hyper	6.3189	2.63435e-10	0.000128758	0.1436	0.4239
chr11	113936667	age_hypo	-6.31374	2.72371e-10	0.000128832	0.3097	0.5347
chr13	96130989	age_hyper	6.30071	2.9629e-10	0.000135766	0.2409	0.5087
chr1	48176281	age_hyper	6.29486	3.07684e-10	0.000136714	0.0304	0.223
chr3	71111238	age_hypo	-6.27632	3.46688e-10	0.000149515	nan	nan
chr6	35569540	age_hypo	-6.26846	3.64625e-10	0.000152757	0.8386	0.2625
chr1	38146576	age_hypo	-6.25931	3.86685e-10	0.000157499	nan	nan
chr1	95267171	age_hypo	-6.24875	4.13756e-10	0.000163971	0.9229	0.6432
chr19	56588031	age_hyper	6.23506	4.51598e-10	0.000174257	0.1588	0.3147
chr16	62061268	age_hypo	-6.22656	4.768e-10	0.000178049	nan	0.6036
chr8	77755261	age_hypo	-6.22365	4.85708e-10	0.000178049	0.9415	0.7131
chr7	147337061	age_hypo	-6.2018	5.58204e-10	0.000199633	0.5851	0.7009
chr22	38610525	age_hyper	6.18845	6.07576e-10	0.000212117	0.2814	0.2794
chr14	103594969	age_hypo	-6.17093	6.78881e-10	0.000231499	0.6855	0.5742
chr15	75248371	age_hyper	6.16558	7.02265e-10	0.00023403	0.2252	0.3699
chr14	35312548	age_hypo	-6.13646	8.43795e-10	0.000269634	0.4116	0.5416
chr1	226848481	age_hypo	-6.13607	8.4588e-10	0.000269634	0.7194	0.1927
chr17	66957670	age_hypo	-6.12702	8.95379e-10	0.00027934	0.3432	0.3288
chr6	26225520	age_hyper	6.11469	9.67431e-10	0.00029553	0.0882	0.1145
chr6	18198755	age_hypo	-6.09848	1.0708e-09	0.000320431	0.9403	0.7117
chr1	226852232	age_hypo	-6.0855	1.16127e-09	0.000336908	0.8552	0.5088
chr15	48007700	age_hypo	-6.08405	1.17181e-09	0.000336908	0.8989	0.6274
chr13	114802162	age_hypo	-6.06052	1.35682e-09	0.000382596	0.946	nan
chr11	45913587	age_hypo	-6.05591	1.39628e-09	0.000386296	0.9232	0.7434
chr1	207979270	age_hypo	-6.04124	1.52934e-09	0.000408043	0.0454	0.3437
chr19	18344107	age_hyper	6.04111	1.53054e-09	0.000408043	0.0567	0.4044
chr1	101752764	age_hyper	6.03603	1.57953e-09	0.000413584	nan	nan
chr17	49433425	age_hypo	-6.02576	1.6832e-09	0.000430661	0.9029	0.3655
chr8	41753635	age_hyper	6.02105	1.73286e-09	0.000430661	0.2497	0.2708
chr20	557007	age_hyper	6.02151	1.72793e-09	0.000430661	0.7864	0.7486
chr3	123097500	age_hypo	-6.01162	1.83682e-09	0.000448889	0.8252	0.1105
chr20	32700810	age_hyper	6.00857	1.87165e-09	0.000449903	0.1149	0.1393
chr1	121479001	age_hyper	5.98699	2.13758e-09	0.000505538	0.6739	0.4641
chr5	151304271	age_hyper	5.97811	2.25736e-09	0.000525393	0.0244	0.2388
chr1	39015486	age_hypo	-5.96895	2.38785e-09	0.00054708	0.9126	0.7384
chr10	118659170	age_hypo	-5.96243	2.48512e-09	0.000560606	0.9599	0.7659
chr2	201336409	age_hypo	-5.9504	2.6749e-09	0.000594276	0.5817	0.5399
chr6	118742539	age_hyper	5.94098	2.8332e-09	0.000620048	0.9532	0.84
chr7	8482382	age_hyper	5.92997	3.02999e-09	0.000653364	0.0431	0.2321
chr6	26271346	age_hyper	5.92628	3.09866e-09	0.000658489	0.24	0.1959
chr2	44176817	age_hypo	-5.91583	3.30203e-09	0.000691681	0.818	0.857
chr1	52235162	age_hypo	-5.90954	3.43068e-09	0.000708508	0.9245	0.5423
chr1	207996936	age_hypo	-5.89947	3.64667e-09	0.000723034	0.1006	0.4735
chr18	47645964	age_hyper	5.89937	3.64894e-09	0.000723034	0.8743	0.7783
chr3	179372230	age_hyper	5.90072	3.61916e-09	0.000723034	0.0822	0.3135
chr3	71109652	age_hypo	-5.89424	3.7641e-09	0.000735908	0.7448	0.823
chr11	72435291	age_hypo	-5.8823	4.04596e-09	0.000780605	0.2931	0.5465
chr10	123292351	age_hypo	-5.87825	4.14636e-09	0.000789586	0.9379	0.4019
chr3	44803289	age_hyper	5.87288	4.283e-09	0.00080515	0.0278	0.1546
chr17	15637760	age_hypo	-5.86268	4.55458e-09	0.000845365	nan	nan
chr2	150976849	age_hyper	5.85885	4.66095e-09	0.000854294	nan	nan
chr15	32059484	age_hyper	5.85432	4.78959e-09	0.000867035	nan	0.9406
chr4	81123729	age_hyper	5.84743	4.99241e-09	0.000892729	0.0911	0.2674
chr3	159629002	age_hypo	-5.83898	5.25206e-09	0.000927844	0.9009	0.2078
chr1	84324465	age_hypo	-5.83038	5.53018e-09	0.000964521	0.8064	0.7262
chr4	86684087	age_hypo	-5.82855	5.59123e-09	0.000964521	nan	nan
chr4	55584391	age_hypo	-5.82519	5.70474e-09	0.000972659	0.9126	0.5947
chr5	176264880	age_hyper	5.82183	5.82074e-09	0.00098103	0.8658	0.2694
chr15	101991110	age_hypo	-5.81361	6.11402e-09	0.00101782	0.7399	0.4646
chr4	96461877	age_hypo	-5.81187	6.17784e-09	0.00101782	nan	0.5041
chr2	24622688	age_hypo	-5.80214	6.54756e-09	0.00106004	0.9097	0.4849
chr1	121483739	age_hyper	5.80134	6.57869e-09	0.00106004	0.7384	0.6729
chr13	39628987	age_hypo	-5.79429	6.86122e-09	0.00109355	nan	nan
chr6	604149	age_hyper	5.78983	7.04572e-09	0.00109906	0.9371	0.8691
chr16	32509575	age_hyper	5.79002	7.03763e-09	0.00109906	nan	nan
chr1	150340237	age_hyper	5.78565	7.22344e-09	0.00110331	nan	0.859
chr8	85096034	age_hyper	5.7869	7.16969e-09	0.00110331	nan	0.1251
chr21	14435607	age_hyper	5.78361	7.31136e-09	0.00110522	0.5197	nan
chr13	113380814	age_hypo	-5.77653	7.62575e-09	0.00113404	0.8237	0.5666
chr1	208056913	age_hypo	-5.77585	7.65665e-09	0.00113404	0.851	0.3867
chr1	48176266	age_hyper	5.77242	7.81415e-09	0.00114579	0.035	0.2757
chr18	13613826	age_hypo	-5.76997	7.92836e-09	0.00115103	0.6902	0.4253
chr8	134276620	age_hypo	-5.76301	8.2626e-09	0.00118779	0.2796	0.7488
chr4	175136231	age_hyper	5.76015	8.40403e-09	0.00119639	0.1921	0.6385
chr12	129098728	age_hypo	-5.75745	8.5392e-09	0.00120395	0.9479	nan
chr2	200604812	age_hypo	-5.75502	8.6633e-09	0.00120981	0.1247	0.0668
chr10	46168597	age_hyper	5.75207	8.81598e-09	0.00121952	0.2936	0.2122
chr3	71111563	age_hypo	-5.74619	9.12782e-09	0.00124358	0.546	0.8368
chr3	107146204	age_hypo	-5.7456	9.15954e-09	0.00124358	0.9174	0.5803
chr14	65230767	age_hypo	-5.7402	9.45632e-09	0.00126489	0.9449	0.4418
chr1	231603890	age_hypo	-5.73962	9.489e-09	0.00126489	0.9189	0.5901
chr1	219346899	age_hypo	-5.73171	9.94237e-09	0.00131338	0.1999	0.4266
chr1	110611489	age_hyper	5.72978	1.00561e-08	0.00131654	0.3038	0.4132
chr17	2117346	age_hypo	-5.71203	1.11636e-08	0.00143589	0.8544	0.3921
chr19	39993675	age_hyper	5.713	1.11005e-08	0.00143589	0.1148	0.3433
chr10	74472745	age_hyper	5.71042	1.12697e-08	0.00143693	nan	nan
chr5	82267313	age_hypo	-5.70164	1.18663e-08	0.00148287	0.9585	0.8034
chr1	46860697	age_hypo	-5.70044	1.19497e-08	0.00148287	0.0374	0.0775
chr6	11044894	age_hyper	5.69924	1.20345e-08	0.00148287	0.1402	0.5182
chr16	46414822	age_hyper	5.7003	1.19594e-08	0.00148287	nan	nan
chr1	109811735	age_hypo	-5.69549	1.23021e-08	0.00149206	0.8767	0.3838
chr13	39628591	age_hypo	-5.69534	1.23125e-08	0.00149206	0.8861	0.5469
chr1	226848502	age_hypo	-5.69259	1.25127e-08	0.00150388	0.7572	0.2369
chr3	181289284	age_hypo	-5.68768	1.28778e-08	0.00152284	nan	nan
chr5	37834289	age_hypo	-5.68767	1.28781e-08	0.00152284	0.8917	0.6465
chr1	207997020	age_hypo	-5.686	1.30047e-08	0.0015255	0.07	0.4764
chr3	71111923	age_hypo	-5.68348	1.31979e-08	0.00153589	nan	nan
chr13	51253074	age_hypo	-5.68004	1.34661e-08	0.00155475	0.9511	0.7656
chr7	29372060	age_hypo	-5.66729	1.45073e-08	0.00165123	0.7379	0.635
chr2	201594002	age_hypo	-5.66706	1.4527e-08	0.00165123	0.9576	0.7832
chr4	168157126	age_hypo	-5.66495	1.47065e-08	0.00165878	nan	0.6728
chr21	14665002	age_hyper	5.65735	1.53725e-08	0.00172067	nan	nan
chr16	19803672	age_hypo	-5.64366	1.66472e-08	0.00182805	0.9561	0.6987
chr21	47570614	age_hypo	-5.64226	1.6783e-08	0.00182805	0.918	0.5311
chr7	80774292	age_hyper	5.64178	1.68306e-08	0.00182805	0.9579	0.9098
chr6	28805849	age_hyper	5.64542	1.64781e-08	0.00182805	0.0772	0.3203
chr10	22752482	age_hypo	-5.63954	1.7051e-08	0.00183837	0.6746	0.3462
chr7	37080135	age_hypo	-5.63711	1.72925e-08	0.00185081	0.9565	0.7691
chr8	122448788	age_hypo	-5.63118	1.78982e-08	0.0018864	0.924	0.5163
chr1	207996063	age_hypo	-5.62951	1.80726e-08	0.0018864	0.0462	0.1841
chr15	91698852	age_hypo	-5.6293	1.80941e-08	0.0018864	0.5098	0.5822
chr14	78205286	age_hypo	-5.62887	1.81397e-08	0.0018864	nan	nan
chr21	47566911	age_hypo	-5.62034	1.90581e-08	0.00196795	0.9291	0.6122
chr5	160295018	age_hypo	-5.61904	1.92019e-08	0.00196894	0.9069	0.9108
chr2	164468177	age_hypo	-5.61361	1.98144e-08	0.00200528	0.9387	0.8472
chr18	77742012	age_hypo	-5.61348	1.98299e-08	0.00200528	0.9567	0.8397
chr15	91771047	age_hypo	-5.609	2.03496e-08	0.00204375	0.8732	nan
chr10	20126842	age_hypo	-5.6057	2.07421e-08	0.00206116	0.95	0.6519
chr10	17029242	age_hypo	-5.60518	2.08041e-08	0.00206116	0.9267	nan
chr18	55021533	age_hyper	5.60185	2.12082e-08	0.00208709	0.0284	0.1864
chr15	102009292	age_hypo	-5.5966	2.18594e-08	0.00213683	0.679	0.5733
chr17	57758579	age_hypo	-5.59189	2.24608e-08	0.00217953	0.755	0.9359
chr8	11667027	age_hypo	-5.58939	2.27866e-08	0.00217953	0.8162	0.4841
chr15	92409942	age_hypo	-5.58902	2.28361e-08	0.00217953	0.5943	0.6702
chr13	33847443	age_hypo	-5.58781	2.29953e-08	0.00217953	0.7519	0.6012
chr1	16862283	age_hyper	5.58748	2.30394e-08	0.00217953	0.6252	0.7122
chr2	201566538	age_hypo	-5.58346	2.35782e-08	0.00220787	0.9417	nan
chr2	145130335	age_hypo	-5.583	2.36401e-08	0.00220787	0.3536	0.5102
chr19	3493378	age_hypo	-5.57259	2.50977e-08	0.00232917	0.9622	0.7592
chr9	131666658	age_hypo	-5.56989	2.54903e-08	0.00233611	0.9617	0.8784
chr7	88713031	age_hypo	-5.5698	2.5503e-08	0.00233611	nan	nan
chr16	90014872	age_hyper	5.5688	2.56505e-08	0.00233611	0.0207	0.0888
chr12	85674615	age_hyper	5.56574	2.61047e-08	0.0023628	0.1131	0.2353
chr1	226922034	age_hypo	-5.56221	2.66385e-08	0.00238872	0.4641	0.3102
chr9	82178637	age_hypo	-5.56169	2.67169e-08	0.00238872	0.957	0.8025
chr18	60280201	age_hypo	-5.55291	2.80946e-08	0.00249668	0.9307	0.6349
chr8	8491150	age_hyper	5.5476	2.89624e-08	0.00255829	0.8846	0.6113
chr2	201566529	age_hypo	-5.54558	2.92981e-08	0.00257245	0.9425	nan
chr8	1933013	age_hypo	-5.54338	2.96693e-08	0.00258953	0.9339	0.6724
chr21	47566823	age_hypo	-5.54023	3.02077e-08	0.00262092	0.8513	0.4345
chr7	98520117	age_hypo	-5.53402	3.12979e-08	0.00269694	0.4029	0.6025
chr22	50332135	age_hypo	-5.53213	3.16357e-08	0.00269694	0.9241	0.3675
chr7	139510267	age_hyper	5.53273	3.15277e-08	0.00269694	0.9505	0.9462
chr15	60288098	age_hyper	5.52973	3.20719e-08	0.00271833	0.352	0.6637
chr22	46939213	age_hyper	5.51925	3.40453e-08	0.002869	0.8205	nan
chr1	227612816	age_hypo	-5.51702	3.44788e-08	0.00288155	0.9106	0.3943
chr20	19988414	age_hypo	-5.51548	3.47837e-08	0.00288155	0.9183	0.8687
chr6	27560726	age_hyper	5.51619	3.46434e-08	0.00288155	0.0685	0.1553
chr1	84323587	age_hypo	-5.51085	3.571e-08	0.00293497	0.7879	0.6989
chr12	113687030	age_hypo	-5.51027	3.58289e-08	0.00293497	0.9551	0.7296
chr14	25344846	age_hypo	-5.50867	3.6156e-08	0.00294532	0.6583	0.6848
chr10	730055	age_hypo	-5.50757	3.63817e-08	0.00294732	0.1069	0.4185
chr1	84324727	age_hypo	-5.50361	3.72096e-08	0.00299783	0.9115	0.5918
chr4	88896193	age_hypo	-5.49721	3.85853e-08	0.00309168	0.9116	0.5103
chr17	59475373	age_hyper	5.49225	3.96856e-08	0.00316256	0.6698	0.5241
chr19	47960781	age_hyper	5.48603	4.11076e-08	0.00325817	0.2269	0.384
chr2	201576797	age_hypo	-5.48291	4.18383e-08	0.00328735	nan	nan
chr2	145795664	age_hypo	-5.48161	4.21483e-08	0.00328735	0.9407	0.5411
chr6	33240024	age_hyper	5.48232	4.19779e-08	0.00328735	0.0456	0.1943
chr3	37948618	age_hypo	-5.48007	4.25161e-08	0.00329777	0.4873	0.7083
chr17	15653666	age_hypo	-5.47917	4.27317e-08	0.00329777	0.8196	nan
chr1	91189173	age_hyper	5.47637	4.34144e-08	0.00333292	0.2917	0.1447
chr16	62028768	age_hypo	-5.47009	4.49809e-08	0.00343518	0.7445	0.8412
chr14	96747959	age_hypo	-5.46606	4.60154e-08	0.00349598	0.4633	0.8149
chr2	145794549	age_hypo	-5.46266	4.6906e-08	0.00354528	nan	nan
chr3	9594093	age_hyper	5.46151	4.72093e-08	0.0035499	0.1	0.1867
chr10	26222947	age_hyper	5.45644	4.85783e-08	0.0036342	0.1943	0.3449
chr13	80475931	age_hypo	-5.45362	4.93552e-08	0.00366015	0.9462	0.5531
chr19	36588915	age_hypo	-5.45337	4.94243e-08	0.00366015	0.9442	0.6444
chr12	128865677	age_hypo	-5.44705	5.12118e-08	0.00377347	0.9533	0.7154
chr14	73628584	age_hypo	-5.44101	5.29805e-08	0.00378465	0.9292	0.8628
chr3	69549455	age_hypo	-5.44039	5.31646e-08	0.00378465	0.8801	0.4208
chr2	213226445	age_hypo	-5.43958	5.34059e-08	0.00378465	nan	nan
chr5	37834308	age_hypo	-5.43951	5.34284e-08	0.00378465	0.9219	0.7479
chr17	77926571	age_hyper	5.44228	5.26025e-08	0.00378465	0.9323	0.7042
chr16	32529033	age_hyper	5.44276	5.24607e-08	0.00378465	nan	nan
chr19	53451532	age_hyper	5.4447	5.18942e-08	0.00378465	0.4703	0.5648
chr10	108383595	age_hyper	5.44553	5.16505e-08	0.00378465	0.9207	0.9437
chr2	30142908	age_hyper	5.43758	5.40084e-08	0.00380734	0.081	0.1412
chr18	44781064	age_hyper	5.4347	5.48898e-08	0.00383262	0.0606	0.1259
chr3	44803295	age_hyper	5.43491	5.48226e-08	0.00383262	0.0374	0.1817
chr15	101992469	age_hypo	-5.43288	5.54527e-08	0.00385357	0.772	0.8369
chr14	21093425	age_hyper	5.42878	5.67397e-08	0.00392441	0.096	0.3982
chr1	48176271	age_hyper	5.42608	5.76056e-08	0.0039656	0.0301	0.3313
chr13	44358643	age_hypo	-5.42333	5.85e-08	0.00400835	0.2376	0.4237
chr15	48035762	age_hypo	-5.42181	5.9e-08	0.0040238	0.5737	0.71
chr10	6356723	age_hypo	-5.4157	6.10488e-08	0.0041427	0.9554	0.9403
chr9	136003473	age_hypo	-5.41367	6.1747e-08	0.0041427	0.7389	0.7956
chr6	163397154	age_hypo	-5.4133	6.18734e-08	0.0041427	0.846	0.6203
chr7	154861902	age_hyper	5.41334	6.18608e-08	0.0041427	0.0215	0.186
chr14	20289729	age_hyper	5.41008	6.29951e-08	0.00419863	nan	nan
chr18	76745458	age_hyper	5.40913	6.33309e-08	0.00420191	0.5368	0.1475
chr6	163362437	age_hypo	-5.39994	6.66616e-08	0.00440297	0.9579	0.707
chr1	226839981	age_hypo	-5.39624	6.80511e-08	0.00447459	0.8088	0.4683
chr7	37873148	age_hypo	-5.39469	6.86434e-08	0.00449339	0.1666	0.4454
chr1	119385297	age_hyper	5.3932	6.92152e-08	0.00451069	0.3081	0.3307
chr1	121483577	age_hyper	5.39229	6.95648e-08	0.00451341	0.6653	0.4541
chr9	98238834	age_hypo	-5.39034	7.03258e-08	0.00452541	0.9386	0.7808
chr17	62233971	age_hypo	-5.39023	7.03671e-08	0.00452541	0.9076	0.3137
chr7	127614601	age_hyper	5.38777	7.1337e-08	0.00456775	0.2126	0.6591
chr16	86531136	age_hyper	5.38521	7.23594e-08	0.00461307	0.21	0.1601
chr1	61742704	age_hypo	-5.38426	7.27432e-08	0.00461747	0.8998	0.6712
chr3	181973272	age_hypo	-5.38055	7.42578e-08	0.00469329	0.9395	0.493
chr15	80160288	age_hypo	-5.37689	7.57846e-08	0.00476923	0.9541	0.8332
chr1	207996982	age_hypo	-5.37395	7.70312e-08	0.00480786	0.0692	0.3938
chr13	101213307	age_hypo	-5.37355	7.71999e-08	0.00480786	0.9562	0.76
chr15	20576917	age_hyper	5.37313	7.73821e-08	0.00480786	0.4241	0.4121
chr9	13444408	age_hypo	-5.37152	7.80754e-08	0.00483047	0.6456	0.5895
chr1	10926816	age_hypo	-5.36819	7.95327e-08	0.0048905	0.0321	0.1613
chr10	126860457	age_hyper	5.36778	7.97127e-08	0.0048905	0.8461	0.6422
chr6	27862075	age_hyper	5.36666	8.0209e-08	0.00490044	0.0506	0.1189
chr18	44781071	age_hyper	5.36525	8.08389e-08	0.00491843	0.1513	0.1434
chr10	23355267	age_hypo	-5.36358	8.15899e-08	0.00494361	0.8232	0.6826
chr1	84468048	age_hypo	-5.36158	8.24965e-08	0.00495757	nan	nan
chr16	46405578	age_hyper	5.36187	8.23652e-08	0.00495757	0.204	0.23
chr3	16925784	age_hyper	5.35712	8.45604e-08	0.00501988	0.0491	0.2932
chr10	42444068	age_hyper	5.35782	8.42333e-08	0.00501988	nan	nan
chr5	77269253	age_hyper	5.35788	8.42058e-08	0.00501988	0.1377	0.5509
chr4	39412146	age_hypo	-5.35588	8.51416e-08	0.005034	nan	nan
chr1	226874974	age_hypo	-5.35498	8.55655e-08	0.00503875	0.3143	0.4974
chr9	8861227	age_hypo	-5.35218	8.68996e-08	0.00509684	0.1344	0.5361
chr7	147460243	age_hypo	-5.34725	8.93027e-08	0.00521692	0.9062	0.7429
chr13	114802696	age_hypo	-5.33847	9.37337e-08	0.00543248	0.7926	0.5084
chr16	2391225	age_hyper	5.33912	9.34001e-08	0.00543248	0.2988	0.6571
chr2	145861679	age_hypo	-5.33633	9.48474e-08	0.00547539	0.9533	0.6265
chr5	78236588	age_hypo	-5.33289	9.66604e-08	0.00555817	0.634	0.6216
chr6	109705954	age_hypo	-5.32778	9.94189e-08	0.00569446	0.7638	0.5237
chr14	68045509	age_hypo	-5.32527	1.00801e-07	0.00575118	0.9157	0.761
chr3	71112007	age_hypo	-5.3202	1.03653e-07	0.00583337	nan	nan
chr5	123887418	age_hypo	-5.32001	1.03763e-07	0.00583337	0.9586	0.7091
chr2	153025789	age_hypo	-5.31993	1.03809e-07	0.00583337	0.8393	0.6018
chr5	94983315	age_hypo	-5.31919	1.04231e-07	0.00583337	0.1582	0.1983
chr6	113075643	age_hyper	5.31931	1.04164e-07	0.00583337	0.8958	0.7782
chr7	76622704	age_hypo	-5.31552	1.06353e-07	0.00592948	nan	nan
chr6	136749895	age_hypo	-5.30383	1.13397e-07	0.00629824	nan	0.762
chr10	118928345	age_hyper	5.30281	1.14037e-07	0.00630989	nan	nan
chr18	12646149	age_hypo	-5.30165	1.14761e-07	0.0063261	0.1117	0.4937
chr3	38847424	age_hyper	5.29881	1.1656e-07	0.00640122	0.8793	0.1452
chr12	70212843	age_hyper	5.29748	1.17412e-07	0.00642391	0.9593	0.951
chr8	122466253	age_hypo	-5.29057	1.21939e-07	0.0066468	0.9043	0.4368
chr4	107308480	age_hyper	5.28881	1.23112e-07	0.00668591	0.7485	0.5803
chr12	15743255	age_hypo	-5.28424	1.26229e-07	0.0067826	0.2025	0.5129
chr7	154861895	age_hyper	5.28416	1.2628e-07	0.0067826	0.0164	0.0816
chr3	144952100	age_hyper	5.28458	1.25993e-07	0.0067826	0.9609	nan
chr10	52180172	age_hypo	-5.28088	1.28567e-07	0.00688022	0.9688	0.7906
chr17	17703933	age_hypo	-5.27891	1.29955e-07	0.00692923	0.4307	0.7014
chr3	98028015	age_hypo	-5.27688	1.31403e-07	0.00698104	0.9162	0.5838
chr19	17240386	age_hyper	5.27619	1.31895e-07	0.00698188	0.9561	0.8582
chr6	154768433	age_hypo	-5.27441	1.33183e-07	0.00699953	0.9529	0.7159
chr18	77307689	age_hyper	5.27458	1.33061e-07	0.00699953	0.804	0.5649
chr4	65384520	age_hypo	-5.26991	1.36489e-07	0.00714763	0.9338	0.9003
chr13	113366133	age_hypo	-5.26905	1.37131e-07	0.00715573	0.0327	0.0751
chr11	119472944	age_hyper	5.26732	1.38426e-07	0.00719769	0.9454	0.8096
chr8	25110030	age_hypo	-5.26578	1.39595e-07	0.00723282	0.9401	0.747
chr12	71839495	age_hypo	-5.26471	1.40408e-07	0.0072493	0.9468	nan
chr3	188668842	age_hypo	-5.26189	1.42585e-07	0.00731168	0.7317	0.4506
chr15	101978721	age_hypo	-5.26185	1.42613e-07	0.00731168	0.9197	0.5049
chr11	1469894	age_hypo	-5.26098	1.43292e-07	0.00732087	0.5355	0.6888
chr1	226850431	age_hypo	-5.2588	1.44997e-07	0.00735672	0.6874	0.2598
chr1	16858936	age_hyper	5.25906	1.44793e-07	0.00735672	0.8718	nan
chr6	42695072	age_hyper	5.25696	1.46453e-07	0.00740497	0.2679	0.3463
chr14	65012914	age_hypo	-5.25316	1.49509e-07	0.0075335	0.8612	nan
chr1	221579182	age_hyper	5.2514	1.5095e-07	0.00758006	0.957	0.9032
chr9	110512077	age_hypo	-5.2479	1.53843e-07	0.007699	0.8247	0.1154
chr9	136003466	age_hypo	-5.24584	1.55572e-07	0.00775903	0.6736	0.7359
chr9	94183353	age_hyper	5.2419	1.58932e-07	0.00787305	0.1562	0.2743
chr2	27341988	age_hyper	5.24225	1.58631e-07	0.00787305	0.0406	0.2716
chr16	2228739	age_hyper	5.23511	1.6489e-07	0.00814068	0.1159	0.2103
chr7	147336968	age_hypo	-5.23328	1.6653e-07	0.00816665	0.5184	0.7114
chr6	105389494	age_hyper	5.23362	1.66218e-07	0.00816665	0.0398	0.1396
chr20	11976509	age_hypo	-5.23059	1.68972e-07	0.00825881	0.9364	0.4293
chr2	201565981	age_hypo	-5.22785	1.71493e-07	0.00835418	0.8493	0.6179
chr17	75424096	age_hypo	-5.22703	1.72253e-07	0.00836342	0.6691	0.2986
chr18	683342	age_hypo	-5.22271	1.76325e-07	0.00851279	0.9536	0.7757
chr19	13962451	age_hypo	-5.22253	1.76491e-07	0.00851279	0.9549	0.7579
chr8	134276605	age_hypo	-5.22093	1.78023e-07	0.00855856	0.2403	0.5292
chr6	163395862	age_hypo	-5.2184	1.8048e-07	0.00864832	0.8783	nan
chr1	109893498	age_hypo	-5.21449	1.84328e-07	0.00875175	0.5788	0.4324
chr3	151984658	age_hypo	-5.2144	1.84416e-07	0.00875175	0.5584	0.4969
chr2	223154174	age_hyper	5.21438	1.84429e-07	0.00875175	0.0859	0.2648
chr4	113069060	age_hypo	-5.21332	1.85495e-07	0.00877392	nan	0.2679
chr20	20416004	age_hypo	-5.21039	1.88445e-07	0.00888481	0.9362	0.5872
chr3	160167987	age_hyper	5.20732	1.91583e-07	0.0090038	0.1984	0.5244
chr3	181289120	age_hypo	-5.20656	1.92373e-07	0.00901206	0.779	nan
chr3	51287566	age_hypo	-5.20561	1.93362e-07	0.00902953	nan	nan
chr5	138599537	age_hypo	-5.20475	1.94254e-07	0.00904237	0.9241	0.3719
chr1	226844812	age_hypo	-5.20243	1.96697e-07	0.0091011	0.8196	0.2702
chr9	13429496	age_hypo	-5.20238	1.96757e-07	0.0091011	0.2993	0.6907
chr16	46410789	age_hyper	5.19674	2.0281e-07	0.00935161	0.3689	0.4181
chr14	91885366	age_hyper	5.19602	2.03604e-07	0.00935875	0.0259	0.1304
chr1	202056242	age_hypo	-5.19357	2.06302e-07	0.00943651	0.9265	0.615
chr7	99834857	age_hypo	-5.19331	2.06582e-07	0.00943651	nan	0.4777
chr4	104640293	age_hyper	5.1878	2.12789e-07	0.00968986	0.3352	0.4579
chr17	22246189	age_hyper	5.18517	2.15823e-07	0.00979757	nan	nan
chr15	101991152	age_hypo	-5.18383	2.1738e-07	0.00983781	0.7405	0.4426
chr6	128796616	age_hypo	-5.18111	2.20567e-07	0.00995133	0.9019	0.597
chr10	71389896	age_hyper	5.17949	2.22497e-07	0.0100076	nan	0.37
chr12	72079252	age_hypo	-5.17646	2.26141e-07	0.0100522	0.1178	0.2612
chr13	113376181	age_hypo	-5.17582	2.26916e-07	0.0100522	0.9494	0.8082
chr9	79636276	age_hyper	5.17603	2.26661e-07	0.0100522	nan	0.2443
chr4	111776885	age_hyper	5.17619	2.26465e-07	0.0100522	0.9641	0.8946
chr12	752563	age_hyper	5.17774	2.24588e-07	0.0100522	0.3116	0.2889
chr10	102430882	age_hyper	5.17313	2.30207e-07	0.0101673	0.1118	0.2351
chr11	126236568	age_hypo	-5.17053	2.33433e-07	0.0102788	0.5131	0.8265
chr15	102216345	age_hyper	5.16901	2.35337e-07	0.0103316	0.2465	0.532
chr11	19711421	age_hypo	-5.1671	2.37749e-07	0.0103446	0.2341	0.7795
chr13	96131008	age_hyper	5.16729	2.37518e-07	0.0103446	0.1369	0.275
chr16	3423888	age_hyper	5.16816	2.36404e-07	0.0103446	0.4869	0.4807
chr3	7945119	age_hypo	-5.16471	2.40813e-07	0.0104469	nan	0.5303
chr15	101993887	age_hypo	-5.164	2.41727e-07	0.0104556	0.9502	0.7549
chr6	26225487	age_hyper	5.16131	2.45224e-07	0.0105756	0.0616	0.1046
chr15	74557527	age_hyper	5.16067	2.46067e-07	0.0105809	0.883	0.3517
chr8	93479243	age_hyper	5.15749	2.5028e-07	0.0106682	nan	nan
chr1	50798780	age_hyper	5.15782	2.49835e-07	0.0106682	0.0712	0.2306
chr13	100715862	age_hyper	5.15823	2.49291e-07	0.0106682	0.9525	0.8622
chr12	55471208	age_hyper	5.15622	2.51987e-07	0.0107098	0.9566	0.9513
chr20	33167612	age_hypo	-5.15147	2.5845e-07	0.0109322	0.3338	0.4285
chr1	48176302	age_hyper	5.15128	2.5871e-07	0.0109322	0.0252	0.1519
chr10	50385511	age_hypo	-5.1497	2.60909e-07	0.0109934	0.9237	0.4121
chr5	42872695	age_hypo	-5.14707	2.64591e-07	0.0111166	0.8027	0.3764
chr13	33861543	age_hypo	-5.14621	2.65809e-07	0.0111359	0.9373	0.6881
chr12	29608789	age_hypo	-5.14492	2.67641e-07	0.0111807	0.9411	0.8109
chr4	155411694	age_hyper	5.14392	2.69068e-07	0.0112084	0.113	0.0935
chr10	123254684	age_hypo	-5.14191	2.71964e-07	0.011265	0.9339	0.5493
chr18	77307780	age_hyper	5.14226	2.71459e-07	0.011265	0.7177	0.4565
chr6	97354825	age_hypo	-5.14114	2.73074e-07	0.0112791	0.7178	nan
chr1	207997002	age_hypo	-5.14019	2.74463e-07	0.0113046	0.0494	0.1966
chr19	2520991	age_hypo	-5.13948	2.75505e-07	0.0113065	nan	0.8141
chr5	65253199	age_hypo	-5.13859	2.76803e-07	0.0113065	nan	nan
chr12	71224280	age_hypo	-5.13844	2.77034e-07	0.0113065	0.6353	0.5919
chr4	39325084	age_hypo	-5.13806	2.77593e-07	0.0113065	0.6773	0.7581
chr19	1881382	age_hypo	-5.13717	2.78912e-07	0.0113138	nan	0.5487
chr5	54420751	age_hyper	5.13638	2.80087e-07	0.0113138	0.9456	0.8307
chr7	37476323	age_hyper	5.13678	2.79485e-07	0.0113138	0.8325	0.6878
chr8	3360998	age_hyper	5.1351	2.81999e-07	0.0113598	0.2515	nan
chr12	26182502	age_hypo	-5.13347	2.84453e-07	0.0114272	nan	nan
chr16	9467076	age_hypo	-5.13125	2.87832e-07	0.0115314	0.2728	0.3667
chr8	26119668	age_hypo	-5.12944	2.90608e-07	0.0116109	0.7201	0.8673
chr14	21093439	age_hyper	5.12815	2.92609e-07	0.0116591	0.0711	0.3372
chr7	102384615	age_hypo	-5.12572	2.96397e-07	0.0117015	0.8815	0.3595
chr12	113687703	age_hypo	-5.12542	2.96868e-07	0.0117015	0.8692	0.5808
chr3	149654738	age_hyper	5.12612	2.95781e-07	0.0117015	nan	nan
chr19	33556383	age_hyper	5.12652	2.95145e-07	0.0117015	0.3098	0.2461
chr9	46889239	age_hyper	5.12345	2.99989e-07	0.0117929	nan	nan
chr6	18198648	age_hypo	-5.12207	3.02195e-07	0.0118478	nan	nan
chr8	47275373	age_hyper	5.12059	3.04575e-07	0.0119093	nan	0.6838
chr4	39301899	age_hypo	-5.11682	3.10731e-07	0.0120917	0.9455	0.7177
chr2	55347187	age_hypo	-5.11672	3.1089e-07	0.0120917	0.6071	0.3988
chr12	113687577	age_hypo	-5.11328	3.16605e-07	0.0122121	0.6613	0.2037
chr1	226879184	age_hypo	-5.1132	3.16752e-07	0.0122121	0.6049	0.1964
chr12	48130324	age_hypo	-5.11304	3.17023e-07	0.0122121	0.9475	0.6069
chr13	51252573	age_hypo	-5.11286	3.17315e-07	0.0122121	0.9412	0.5452
chr3	148510248	age_hypo	-5.11173	3.19227e-07	0.0122254	0.9223	0.421
chr8	25095236	age_hypo	-5.11167	3.19328e-07	0.0122254	0.8294	nan
chr7	90895602	age_hyper	5.1089	3.24041e-07	0.0123735	0.2772	0.639
chr1	15331847	age_hypo	-5.10694	3.27416e-07	0.0124376	0.5611	0.3832
chr19	58341689	age_hyper	5.10718	3.27001e-07	0.0124376	0.094	0.2694
chr2	25287124	age_hypo	-5.10482	3.31115e-07	0.0125456	0.0807	0.15
chr7	67989091	age_hypo	-5.1038	3.32899e-07	0.0125601	0.5662	0.4126
chr1	15248827	age_hypo	-5.10362	3.33211e-07	0.0125601	0.8642	0.6137
chr6	26225166	age_hyper	5.10047	3.38803e-07	0.0127381	nan	nan
chr2	201560414	age_hypo	-5.0976	3.43993e-07	0.0128605	0.9174	0.3448
chr6	28781479	age_hyper	5.09721	3.44689e-07	0.0128605	0.1035	0.1851
chr8	85096041	age_hyper	5.09753	3.44111e-07	0.0128605	nan	0.1765
chr14	93499058	age_hypo	-5.09538	3.4805e-07	0.012953	0.6932	0.161
chr13	44086565	age_hypo	-5.09461	3.49463e-07	0.0129708	nan	nan
chr2	16731522	age_hypo	-5.09355	3.51412e-07	0.0129708	0.9166	0.5127
chr13	80475923	age_hypo	-5.09276	3.52885e-07	0.0129708	0.941	0.5238
chr3	114622505	age_hypo	-5.09236	3.53628e-07	0.0129708	0.8376	nan
chr8	140992678	age_hypo	-5.09225	3.53837e-07	0.0129708	0.8523	0.7003
chr16	34619322	age_hyper	5.09345	3.51602e-07	0.0129708	0.3126	0.3401
chr5	172878356	age_hypo	-5.09042	3.57268e-07	0.0130639	nan	0.8571
chr14	100015342	age_hypo	-5.08952	3.5897e-07	0.0130935	0.2875	0.4985
chr1	20772836	age_hypo	-5.08863	3.60662e-07	0.0131184	0.6049	0.9091
chr1	207985422	age_hypo	-5.08822	3.61443e-07	0.0131184	0.2003	0.4298
chr3	148509519	age_hypo	-5.08708	3.63625e-07	0.013165	0.8923	0.3202
chr16	68021569	age_hyper	5.08479	3.68026e-07	0.0132589	0.9273	0.5947
chr18	77308013	age_hyper	5.0851	3.67438e-07	0.0132589	0.7466	0.4313
chr5	146465235	age_hypo	-5.08331	3.70916e-07	0.0133293	0.8926	0.1657
chr13	106996376	age_hypo	-5.08286	3.71797e-07	0.0133293	0.4774	0.7252
chr2	218954989	age_hyper	5.08188	3.73724e-07	0.0133332	0.9584	0.9222
chr16	54969232	age_hyper	5.08192	3.73631e-07	0.0133332	0.2778	0.5712
chr4	9991828	age_hypo	-5.08043	3.76575e-07	0.0133375	0.6568	0.4462
chr18	55021359	age_hyper	5.08056	3.76325e-07	0.0133375	0.0401	0.129
chr2	221613823	age_hyper	5.0811	3.75263e-07	0.0133375	0.9214	0.7203
chr8	146095352	age_hypo	-5.07835	3.8072e-07	0.0134518	0.042	0.0784
chr13	114138200	age_hypo	-5.07717	3.83102e-07	0.0135034	0.7366	0.4105
chr12	113687037	age_hypo	-5.07556	3.86353e-07	0.0135854	0.9493	0.8233
chr15	101989980	age_hypo	-5.07254	3.92542e-07	0.01377	0.6793	0.5052
chr21	16192131	age_hyper	5.0697	3.98443e-07	0.0139436	nan	0.6992
chr17	15635401	age_hypo	-5.06908	3.9975e-07	0.013956	0.4389	0.4342
chr2	201600277	age_hypo	-5.06682	4.04509e-07	0.0140288	0.8836	0.6759
chr15	75248378	age_hyper	5.06673	4.04705e-07	0.0140288	0.2129	0.4042
chr19	41556502	age_hyper	5.06741	4.03255e-07	0.0140288	0.9243	0.9255
chr14	20279739	age_hyper	5.06458	4.09291e-07	0.0141211	0.3924	0.2945
chr2	219773896	age_hyper	5.06478	4.08865e-07	0.0141211	0.08	0.255
chr22	31032998	age_hypo	-5.06247	4.13868e-07	0.0142123	0.6609	0.5515
chr6	39488638	age_hypo	-5.06246	4.13874e-07	0.0142123	0.8105	0.6517
chr1	97003916	age_hypo	-5.06142	4.16137e-07	0.0142234	0.5939	0.6379
chr17	51924083	age_hyper	5.06157	4.15821e-07	0.0142234	nan	0.8774
chr12	110043424	age_hypo	-5.06076	4.17588e-07	0.0142398	0.96	0.6714
chr5	137238871	age_hypo	-5.05988	4.19519e-07	0.0142526	0.9265	0.769
chr18	11105751	age_hypo	-5.05911	4.21223e-07	0.0142526	0.9461	nan
chr6	35568593	age_hypo	-5.05842	4.22749e-07	0.0142526	0.8559	0.4441
chr4	16675349	age_hypo	-5.05838	4.22824e-07	0.0142526	0.6499	0.7834
chr9	111897501	age_hyper	5.05839	4.22808e-07	0.0142526	0.6924	0.6352
chr18	60280209	age_hypo	-5.05639	4.27271e-07	0.0143169	0.9231	0.6501
chr5	79421794	age_hypo	-5.0558	4.28601e-07	0.0143169	0.8989	0.6042
chr9	136003042	age_hypo	-5.05578	4.28637e-07	0.0143169	0.759	0.8435
chr2	98963507	age_hyper	5.05689	4.26146e-07	0.0143169	0.1039	0.0675
chr13	104892999	age_hyper	5.05291	4.35132e-07	0.0144679	nan	nan
chr6	28805857	age_hyper	5.05309	4.34717e-07	0.0144679	nan	nan
chr3	44803304	age_hyper	5.05046	4.40746e-07	0.0146214	0.0272	0.133
chr1	204818338	age_hypo	-5.04653	4.49905e-07	0.0148431	0.772	0.6611
chr20	11976616	age_hypo	-5.04629	4.50466e-07	0.0148431	0.935	0.5054
chr18	44781079	age_hyper	5.04673	4.49427e-07	0.0148431	0.1125	0.1802
chr1	56957088	age_hypo	-5.04549	4.5235e-07	0.0148718	0.8361	nan
chr17	29149398	age_hypo	-5.04315	4.57935e-07	0.0150217	nan	0.2143
chr13	110768516	age_hyper	5.04177	4.6125e-07	0.0150967	0.7214	0.869
chr6	169194743	age_hyper	5.03819	4.69952e-07	0.0153473	0.8741	0.8102
chr2	201336533	age_hypo	-5.03703	4.72812e-07	0.0154063	0.8812	0.7027
chr17	62257758	age_hypo	-5.03658	4.73918e-07	0.0154081	nan	nan
chr14	58045791	age_hyper	5.0351	4.77599e-07	0.0154935	0.9645	0.9491
chr1	201973673	age_hypo	-5.03425	4.79734e-07	0.0155235	0.6896	0.5853
chr3	107383867	age_hypo	-5.03244	4.84283e-07	0.0155235	0.9479	0.8371
chr19	13962442	age_hypo	-5.03232	4.84591e-07	0.0155235	0.9384	0.6543
chr7	23514788	age_hyper	5.0322	4.84878e-07	0.0155235	nan	nan
chr11	17903149	age_hyper	5.03259	4.83909e-07	0.0155235	0.924	0.7541
chr9	136412140	age_hyper	5.03322	4.82298e-07	0.0155235	0.8862	0.8611
chr20	19752166	age_hypo	-5.03106	4.8777e-07	0.0155821	0.9442	0.7372
chr18	60981226	age_hypo	-5.02967	4.91331e-07	0.0156617	0.6742	0.6462
chr4	189375339	age_hypo	-5.02917	4.92617e-07	0.0156687	0.949	0.907
chr1	207988467	age_hypo	-5.02698	4.98256e-07	0.0158137	0.0783	0.0868
chr3	44802335	age_hypo	-5.02187	5.11713e-07	0.0162057	nan	0.817
chr10	50395196	age_hypo	-5.02128	5.13279e-07	0.0162173	0.9411	0.6114
chr8	22805530	age_hyper	5.0209	5.14291e-07	0.0162173	0.2895	0.2147
chr6	27099849	age_hyper	5.01975	5.17388e-07	0.01628	0.0194	0.1324
chr17	62103277	age_hyper	5.01801	5.22098e-07	0.016393	0.131	0.1971
chr12	123341085	age_hypo	-5.01621	5.27005e-07	0.0164984	0.9265	0.5866
chr12	77298333	age_hypo	-5.01596	5.27705e-07	0.0164984	0.958	0.9457
chr14	65230543	age_hypo	-5.01552	5.28894e-07	0.0165004	0.8413	0.4659
chr1	11542986	age_hyper	5.01508	5.30125e-07	0.0165037	0.0856	0.0577
chr5	82218718	age_hypo	-5.01377	5.3374e-07	0.0165468	0.8279	0.7376
chr14	51242050	age_hypo	-5.01376	5.33768e-07	0.0165468	nan	nan
chr18	60305878	age_hypo	-5.01267	5.36809e-07	0.016571	0.5922	0.2499
chr5	72596636	age_hyper	5.01271	5.36696e-07	0.016571	0.1055	0.2457
chr18	60981665	age_hypo	-5.01186	5.39068e-07	0.0166058	nan	nan
chr8	120887518	age_hypo	-5.0103	5.43462e-07	0.0167061	0.8065	0.3567
chr13	30909254	age_hypo	-5.00967	5.45228e-07	0.0167253	0.9437	0.5985
chr14	73209763	age_hyper	5.00852	5.48492e-07	0.0167903	0.7618	0.1808
chr9	97892951	age_hypo	-5.00772	5.50791e-07	0.0168255	0.9316	0.5211
chr1	207997050	age_hypo	-5.00511	5.583e-07	0.0169471	0.0556	0.3465
chr3	124763590	age_hypo	-5.00509	5.58372e-07	0.0169471	0.957	0.9398
chr4	99760681	age_hypo	-5.00457	5.59861e-07	0.0169471	0.9337	0.709
chr7	29316702	age_hypo	-5.00402	5.61474e-07	0.0169471	0.931	0.814
chr5	37120491	age_hypo	-5.00394	5.61705e-07	0.0169471	0.9318	0.7068
chr2	64536367	age_hyper	5.00501	5.5858e-07	0.0169471	0.9704	0.9373
chr4	56047598	age_hyper	5.00344	5.63157e-07	0.016956	0.8785	0.3585
chr19	30602502	age_hypo	-5.0017	5.68259e-07	0.0170746	0.8922	0.9319
chr13	107173242	age_hypo	-5.00099	5.70376e-07	0.0170934	0.4293	0.3476
chr6	30095199	age_hyper	5.0007	5.71219e-07	0.0170934	0.2099	0.2429
chr17	15312890	age_hypo	-4.99989	5.73622e-07	0.0171304	0.9426	0.7418
chr12	87876769	age_hypo	-4.99673	5.83106e-07	0.017343	0.9052	0.7784
chr7	8482376	age_hyper	4.99703	5.82205e-07	0.017343	0.0786	0.3515
chr7	5694426	age_hypo	-4.99602	5.85267e-07	0.017372	0.9559	0.7021
chr10	22974958	age_hypo	-4.99431	5.90451e-07	0.0174557	0.9237	0.3998
chr12	85206665	age_hyper	4.99431	5.90468e-07	0.0174557	0.9169	nan
chr8	61836178	age_hyper	4.99299	5.94515e-07	0.01754	0.8632	0.5968
chr2	201599338	age_hypo	-4.99152	5.99065e-07	0.0176388	0.9491	nan
chr21	47566888	age_hypo	-4.99014	6.03367e-07	0.0176569	0.9404	0.6351
chr1	31843980	age_hypo	-4.9888	6.07558e-07	0.0176569	0.244	0.7225
chr3	181288191	age_hypo	-4.98872	6.07806e-07	0.0176569	0.9471	0.8456
chr5	146474048	age_hypo	-4.98862	6.08128e-07	0.0176569	0.955	0.7981
chr17	58562235	age_hypo	-4.98824	6.09316e-07	0.0176569	0.9608	nan
chr7	90895629	age_hyper	4.98889	6.07272e-07	0.0176569	0.2339	0.4132
chr6	11044875	age_hyper	4.98946	6.05495e-07	0.0176569	0.1075	0.5322
chr12	26267815	age_hyper	4.98962	6.04968e-07	0.0176569	0.4402	0.5176
chr4	155411558	age_hyper	4.98653	6.14747e-07	0.0177792	0.301	0.2054
chr16	79244039	age_hypo	-4.98523	6.18884e-07	0.0178636	0.9478	0.8226
chr4	96703680	age_hypo	-4.98379	6.23503e-07	0.0179616	nan	nan
chr7	76492986	age_hypo	-4.9826	6.27362e-07	0.0180373	0.9241	nan
chr1	151346052	age_hypo	-4.9813	6.31582e-07	0.0181231	0.9295	0.5569
chr2	192669493	age_hyper	4.97996	6.35973e-07	0.018178	0.9379	0.8212
chr2	3242399	age_hyper	4.98009	6.35552e-07	0.018178	0.9423	0.6674
chr15	81283869	age_hypo	-4.97806	6.4225e-07	0.0183216	0.7767	0.4744
chr3	51481911	age_hyper	4.97619	6.48475e-07	0.0183919	nan	nan
chr2	1596004	age_hyper	4.97647	6.4755e-07	0.0183919	0.4442	0.1831
chr19	53451526	age_hyper	4.97668	6.46831e-07	0.0183919	0.4269	0.4804
chr18	18583617	age_hypo	-4.97544	6.51001e-07	0.0184279	nan	nan
chr15	75248376	age_hyper	4.97468	6.53569e-07	0.0184649	0.2476	0.4341
chr16	78163051	age_hypo	-4.97251	6.60901e-07	0.0185239	0.8944	0.9128
chr3	148510095	age_hypo	-4.97238	6.61358e-07	0.0185239	0.9236	0.9406
chr21	47570532	age_hypo	-4.97173	6.63569e-07	0.0185239	0.9061	0.408
chr13	80475855	age_hypo	-4.97121	6.65364e-07	0.0185239	0.9378	0.5128
chr1	84323577	age_hypo	-4.97112	6.65679e-07	0.0185239	0.757	0.6528
chr10	48356236	age_hypo	-4.97109	6.65764e-07	0.0185239	nan	nan
chr1	110706663	age_hyper	4.97123	6.65282e-07	0.0185239	0.4495	0.8932
chr1	48176295	age_hyper	4.97219	6.6201e-07	0.0185239	0.0364	0.2872
chr6	163397147	age_hypo	-4.9706	6.67457e-07	0.0185359	0.8297	0.6996
chr9	124082815	age_hypo	-4.96877	6.73778e-07	0.0186449	0.7653	0.7285
chr14	93473718	age_hypo	-4.96873	6.73925e-07	0.0186449	0.1537	0.3059
chr18	60279495	age_hypo	-4.9677	6.7752e-07	0.018675	0.2837	0.5832
chr14	32797165	age_hypo	-4.96769	6.77561e-07	0.018675	0.5166	0.3525
chr1	207996459	age_hypo	-4.96714	6.79488e-07	0.018693	0.0465	0.2438
chr17	15312851	age_hypo	-4.96623	6.82684e-07	0.0187313	0.9733	0.8024
chr3	23968943	age_hypo	-4.96583	6.84095e-07	0.0187313	0.8141	0.565
chr11	9025956	age_hyper	4.96565	6.84715e-07	0.0187313	0.0875	0.2808
chr22	41612153	age_hypo	-4.96408	6.90261e-07	0.0188479	0.9389	0.5689
chr1	149938212	age_hypo	-4.96015	7.04405e-07	0.0191407	0.9507	0.6353
chr2	162091147	age_hypo	-4.95939	7.07145e-07	0.0191407	nan	nan
chr1	1059739	age_hypo	-4.95936	7.0726e-07	0.0191407	0.9289	0.6164
chr2	218702503	age_hypo	-4.95902	7.08492e-07	0.0191407	0.92	0.7508
chr1	193186084	age_hypo	-4.95878	7.09371e-07	0.0191407	0.9217	0.823
chr21	14414438	age_hyper	4.95857	7.10124e-07	0.0191407	nan	nan
chr3	44803291	age_hyper	4.95976	7.0579e-07	0.0191407	0.0269	0.1573
chr14	107005313	age_hypo	-4.95716	7.15318e-07	0.0191504	nan	nan
chr15	63040355	age_hypo	-4.95687	7.16379e-07	0.0191504	0.898	0.8222
chr13	114802647	age_hypo	-4.95673	7.16879e-07	0.0191504	0.9408	0.704
chr4	96471600	age_hypo	-4.9567	7.17013e-07	0.0191504	0.2228	0.2755
chr10	90648079	age_hyper	4.95801	7.12174e-07	0.0191504	0.9497	0.9438
chr17	56832991	age_hyper	4.9563	7.18471e-07	0.0191545	0.0278	0.0629
chr1	65525958	age_hypo	-4.95531	7.22162e-07	0.0191859	nan	nan
chr1	230516692	age_hypo	-4.95528	7.22267e-07	0.0191859	0.3552	0.7245
chr15	50427735	age_hyper	4.95487	7.23787e-07	0.0191915	0.9001	0.7969
chr3	50914410	age_hyper	4.95433	7.25818e-07	0.0192106	nan	nan
chr7	45025568	age_hyper	4.95386	7.27565e-07	0.0192222	0.1522	0.2476
chr10	22623402	age_hyper	4.95263	7.32166e-07	0.0193089	0.119	0.2364
chr20	61479543	age_hypo	-4.95074	7.39333e-07	0.0194629	0.7983	0.3587
chr19	19017806	age_hypo	-4.94983	7.42784e-07	0.0195187	0.919	0.2921
chr1	230517218	age_hypo	-4.94854	7.47711e-07	0.019578	0.2674	0.4462
chr1	105837392	age_hyper	4.94857	7.47603e-07	0.019578	nan	nan
chr5	139283125	age_hypo	-4.94811	7.49376e-07	0.0195867	0.7605	0.3586
chr12	114841155	age_hyper	4.94718	7.52961e-07	0.0196453	0.1144	0.0871
chr3	44803452	age_hyper	4.94539	7.59914e-07	0.0197915	0.0486	0.2467
chr1	92349176	age_hypo	-4.94455	7.63208e-07	0.0198421	nan	0.0883
chr18	18888477	age_hypo	-4.94379	7.66178e-07	0.019884	0.9527	0.6927
chr16	12191944	age_hypo	-4.93927	7.8415e-07	0.0203145	0.9242	0.5764
chr2	145130211	age_hypo	-4.93736	7.91885e-07	0.0204787	0.1941	0.3242
chr5	17719904	age_hyper	4.93496	8.01665e-07	0.0206951	0.4261	0.4838
chr3	26812852	age_hyper	4.93301	8.09721e-07	0.0208664	nan	nan
chr6	56587204	age_hypo	-4.93154	8.15857e-07	0.020958	nan	0.9081
chr9	99309994	age_hypo	-4.93113	8.17564e-07	0.020958	0.9061	0.7952
chr14	20261840	age_hyper	4.93141	8.16381e-07	0.020958	0.5322	nan
chr8	103762254	age_hyper	4.92966	8.23715e-07	0.0210788	0.9611	0.8286
chr9	97539668	age_hypo	-4.92924	8.255e-07	0.0210791	nan	nan
chr1	230849448	age_hypo	-4.92898	8.26603e-07	0.0210791	0.8874	0.4492
chr12	113687677	age_hypo	-4.92726	8.3389e-07	0.021228	0.8106	0.273
chr10	22623528	age_hyper	4.92601	8.39238e-07	0.0212902	0.1991	0.3131
chr1	110884143	age_hyper	4.92607	8.38981e-07	0.0212902	0.3506	0.421
chr4	141020983	age_hypo	-4.92523	8.42617e-07	0.0213385	0.8469	0.6082
chr9	112401493	age_hypo	-4.92457	8.45479e-07	0.0213385	0.4859	0.7053
chr7	45175167	age_hypo	-4.92456	8.45504e-07	0.0213385	0.9364	0.5735
chr7	41577023	age_hyper	4.92357	8.49779e-07	0.0214095	0.766	0.5997
chr2	95744468	age_hypo	-4.92257	8.54129e-07	0.0214822	0.4676	0.7206
chr18	11125484	age_hypo	-4.92067	8.62491e-07	0.0216384	0.9131	nan
chr18	77307775	age_hyper	4.92049	8.63291e-07	0.0216384	0.7266	0.5016
chr13	44785098	age_hypo	-4.91422	8.91366e-07	0.0222099	0.4428	0.4474
chr22	31032735	age_hypo	-4.91368	8.93811e-07	0.0222099	0.7323	0.3106
chr2	127721504	age_hypo	-4.91344	8.94915e-07	0.0222099	0.9564	0.7968
chr17	72348098	age_hyper	4.91305	8.96696e-07	0.0222099	0.0926	0.3823
chr8	109754202	age_hyper	4.9133	8.95541e-07	0.0222099	nan	0.7268
chr10	132061738	age_hyper	4.91388	8.92904e-07	0.0222099	0.2181	0.1772
chr11	48727743	age_hyper	4.91406	8.92114e-07	0.0222099	0.9032	0.6333
chr1	155701155	age_hypo	-4.91183	9.02313e-07	0.0223113	0.9435	0.8141
chr9	124056499	age_hypo	-4.91111	9.05616e-07	0.0223553	0.8946	0.4513
chr6	39791977	age_hypo	-4.90985	9.11458e-07	0.0224426	0.9307	0.651
chr12	26471759	age_hypo	-4.90969	9.12211e-07	0.0224426	0.8441	0.6068
chr4	4863016	age_hyper	4.90908	9.15039e-07	0.0224744	0.1041	0.3937
chr19	14546337	age_hypo	-4.90842	9.18148e-07	0.0224922	0.9108	0.2482
chr9	114118863	age_hyper	4.90827	9.18829e-07	0.0224922	nan	0.7956
chr15	99172283	age_hypo	-4.90644	9.27446e-07	0.0226634	nan	nan
chr1	32170422	age_hypo	-4.90477	9.35346e-07	0.0226634	0.8899	0.2423
chr2	24623561	age_hypo	-4.90471	9.35674e-07	0.0226634	0.9533	0.9191
chr21	34206632	age_hypo	-4.90466	9.35872e-07	0.0226634	0.5475	0.3334
chr3	161328824	age_hyper	4.9045	9.36643e-07	0.0226634	0.5963	0.8639
chr19	6465617	age_hyper	4.90489	9.34786e-07	0.0226634	0.4642	0.9047
chr4	55091399	age_hyper	4.90605	9.29269e-07	0.0226634	0.8892	0.3604
chr10	133880542	age_hypo	-4.90271	9.45214e-07	0.0228331	0.2146	0.3917
chr2	204530103	age_hyper	4.90062	9.55367e-07	0.0230404	0.8172	0.6111
chr6	62551696	age_hyper	4.90027	9.57057e-07	0.0230433	0.5284	nan
chr1	229987481	age_hypo	-4.89944	9.61102e-07	0.0230649	0.923	0.4515
chr17	14212364	age_hyper	4.89975	9.59606e-07	0.0230649	0.048	0.1687
chr1	77934571	age_hypo	-4.89866	9.64919e-07	0.0231187	0.2313	nan
chr7	134332396	age_hyper	4.89768	9.69727e-07	0.023196	0.2006	0.2025
chr9	129251401	age_hypo	-4.89666	9.74796e-07	0.0232461	0.9223	0.464
chr1	234342881	age_hypo	-4.89662	9.74993e-07	0.0232461	0.2175	0.7053
chr5	81143716	age_hypo	-4.89467	9.84718e-07	0.0233502	0.9296	0.5268
chr2	235819996	age_hypo	-4.89447	9.85729e-07	0.0233502	0.9191	0.7843
chr10	122273680	age_hyper	4.89484	9.83877e-07	0.0233502	0.695	0.143
chr6	100915327	age_hyper	4.89513	9.824e-07	0.0233502	0.1563	0.3241
chr1	205034949	age_hypo	-4.89351	9.90533e-07	0.0234261	0.9451	0.819
chr7	100884551	age_hypo	-4.89315	9.92358e-07	0.0234315	0.8993	0.8068
chr14	61747379	age_hyper	4.89153	1.00054e-06	0.0235868	0.2272	0.245
chr5	94208846	age_hypo	-4.89089	1.00381e-06	0.0236258	nan	0.5552
chr4	117309754	age_hyper	4.88823	1.01749e-06	0.0239094	0.9505	0.6398
chr4	29786498	age_hyper	4.88534	1.03249e-06	0.0241845	0.9631	0.897
chr20	50723086	age_hyper	4.8856	1.03114e-06	0.0241845	0.5596	0.3078
chr16	86572113	age_hypo	-4.88358	1.04179e-06	0.0243632	0.9433	0.7839
chr5	136565861	age_hypo	-4.88283	1.04574e-06	0.0244167	0.9511	0.8833
chr11	63275796	age_hypo	-4.88215	1.04934e-06	0.0244445	0.9382	0.4852
chr1	226879150	age_hypo	-4.88198	1.05026e-06	0.0244445	0.3822	0.1372
chr4	129296258	age_hypo	-4.88125	1.05415e-06	0.024454	0.9297	0.4921
chr5	74147769	age_hypo	-4.88097	1.05567e-06	0.024454	nan	nan
chr12	46477011	age_hyper	4.88133	1.0537e-06	0.024454	0.9101	0.6742
chr15	82335546	age_hyper	4.8801	1.06032e-06	0.0245228	0.114	0.5412
chr3	9258512	age_hypo	-4.87957	1.06319e-06	0.0245505	0.9342	0.9524
chr1	247506296	age_hypo	-4.87891	1.06672e-06	0.0245628	0.3966	0.3513
chr2	145749080	age_hypo	-4.87786	1.07241e-06	0.0245628	0.9389	0.6936
chr5	60937227	age_hypo	-4.87744	1.0747e-06	0.0245628	0.9271	0.8836
chr2	206998723	age_hypo	-4.87731	1.07545e-06	0.0245628	nan	nan
chr16	78976541	age_hyper	4.87757	1.07403e-06	0.0245628	0.9517	0.8517
chr1	117670268	age_hyper	4.87775	1.07302e-06	0.0245628	0.362	0.9279
chr19	3822124	age_hyper	4.8778	1.07274e-06	0.0245628	nan	0.3242
chr1	228096318	age_hyper	4.87598	1.08268e-06	0.0246894	0.9484	0.8672
chr14	62645919	age_hyper	4.87557	1.08497e-06	0.0247034	0.5564	0.4868
chr6	18198800	age_hypo	-4.87438	1.09153e-06	0.0248142	0.9453	0.7174
chr1	7582191	age_hypo	-4.87314	1.09839e-06	0.0249315	0.8237	0.6573
chr2	135599008	age_hyper	4.87226	1.10332e-06	0.0250045	nan	0.5416
chr8	25158453	age_hypo	-4.87111	1.10973e-06	0.0250724	0.9446	0.4681
chr7	130480047	age_hyper	4.87114	1.10955e-06	0.0250724	0.6735	0.7007
chr6	16583770	age_hypo	-4.86997	1.11614e-06	0.0251783	0.3097	0.3488
chr8	98964603	age_hypo	-4.86896	1.12186e-06	0.0252687	0.7403	0.5146
chr8	39919192	age_hypo	-4.86738	1.13086e-06	0.0254322	0.9381	0.64
chr4	17531289	age_hypo	-4.86644	1.13626e-06	0.0255146	0.7561	0.3718
chr9	79427799	age_hypo	-4.8658	1.13997e-06	0.0255198	0.6648	0.6806
chr12	57167253	age_hyper	4.86582	1.13983e-06	0.0255198	0.9666	0.9419
chr3	174905748	age_hyper	4.86549	1.14173e-06	0.0255201	0.9696	0.9294
chr10	22604210	age_hypo	-4.86459	1.14697e-06	0.0255982	nan	nan
chr2	241372255	age_hypo	-4.86349	1.15332e-06	0.0256571	0.4104	0.5188
chr10	128256791	age_hypo	-4.86338	1.15396e-06	0.0256571	0.9671	0.8087
chr16	62067600	age_hypo	-4.86319	1.15511e-06	0.0256571	0.1992	0.4545
chr5	37834102	age_hypo	-4.86293	1.15661e-06	0.0256571	0.8091	0.4503
chr4	123581323	age_hyper	4.86242	1.15961e-06	0.0256849	0.92	0.7446
chr19	12162550	age_hypo	-4.862	1.16205e-06	0.0257002	0.4471	0.3788
chr11	18175479	age_hyper	4.86007	1.17343e-06	0.0258738	0.9736	0.9434
chr15	82335493	age_hyper	4.86024	1.17244e-06	0.0258738	0.1512	0.5947
chr11	36362697	age_hypo	-4.85928	1.17816e-06	0.0259066	0.8016	0.7129
chr12	752565	age_hyper	4.85923	1.17846e-06	0.0259066	0.3048	0.2652
chr14	51242005	age_hypo	-4.85746	1.18903e-06	0.0261	0.5281	0.4649
chr10	126314670	age_hypo	-4.85526	1.20231e-06	0.0263134	0.8854	0.5862
chr10	119302062	age_hyper	4.85525	1.20234e-06	0.0263134	nan	0.0852
chr6	163395839	age_hypo	-4.85398	1.21006e-06	0.0264429	0.8798	nan
chr6	26250759	age_hyper	4.85193	1.22267e-06	0.0266786	0.0917	0.157
chr4	153860255	age_hypo	-4.85129	1.2266e-06	0.0267245	0.9626	0.9365
chr20	55837269	age_hyper	4.8505	1.23152e-06	0.0267523	0.9108	0.6066
chr1	164593036	age_hyper	4.85058	1.231e-06	0.0267523	0.7182	0.8223
chr11	119212949	age_hypo	-4.84892	1.24133e-06	0.0269255	0.9049	0.4715
chr10	129603049	age_hypo	-4.84736	1.25118e-06	0.0270707	0.946	0.7957
chr17	15312994	age_hypo	-4.84727	1.25171e-06	0.0270707	0.9592	0.823
chr8	119316192	age_hypo	-4.84676	1.25492e-06	0.0270999	0.7992	0.3436
chr10	52180157	age_hypo	-4.84356	1.27536e-06	0.0274719	0.9511	0.5908
chr22	42304595	age_hypo	-4.84339	1.27644e-06	0.0274719	0.7043	0.6103
chr13	114802867	age_hypo	-4.84318	1.27776e-06	0.0274719	0.9407	0.7871
chr1	109811570	age_hypo	-4.8422	1.2841e-06	0.0275295	0.9007	0.5924
chr11	36403479	age_hypo	-4.84218	1.28419e-06	0.0275295	0.961	0.6891
chr3	181973197	age_hypo	-4.84158	1.28808e-06	0.0275418	0.9317	0.4817
chr3	143908645	age_hypo	-4.84125	1.29022e-06	0.0275418	0.9738	0.8477
chr11	106087215	age_hyper	4.84123	1.29041e-06	0.0275418	nan	nan
chr13	114802608	age_hypo	-4.84016	1.29731e-06	0.0276491	0.8865	0.4426
chr1	226855558	age_hypo	-4.83884	1.30598e-06	0.027755	0.6202	0.5366
chr1	210536581	age_hypo	-4.83852	1.30809e-06	0.027755	0.8591	0.4581
chr19	8223270	age_hypo	-4.83825	1.30986e-06	0.027755	0.7656	0.2432
chr3	11781684	age_hyper	4.8383	1.30954e-06	0.027755	nan	nan
chr10	22603999	age_hypo	-4.83734	1.31585e-06	0.0278418	nan	nan
chr18	34833653	age_hyper	4.83646	1.32171e-06	0.0279254	0.3559	0.1873
chr12	113690310	age_hypo	-4.83547	1.32833e-06	0.028025	0.6079	0.5398
chr11	23620376	age_hyper	4.83458	1.33425e-06	0.0281094	0.95	0.8872
chr1	84466192	age_hypo	-4.83345	1.34186e-06	0.0282291	0.2467	0.4433
chr7	35792899	age_hypo	-4.83313	1.34406e-06	0.0282349	nan	0.7859
chr10	44349667	age_hyper	4.82989	1.36608e-06	0.0286564	0.9638	0.9165
chr17	15144529	age_hypo	-4.82932	1.36997e-06	0.0286928	0.9188	0.3095
chr10	71218586	age_hypo	-4.82907	1.37173e-06	0.0286928	0.9371	0.6031
chr4	113903825	age_hypo	-4.82878	1.37373e-06	0.0286937	nan	nan
chr18	57959647	age_hyper	4.82761	1.38183e-06	0.0287809	0.9217	0.7631
chr5	151304280	age_hyper	4.82781	1.38041e-06	0.0287809	0.0089	0.1047
chr20	52201143	age_hypo	-4.82639	1.39028e-06	0.0288564	0.9197	0.3231
chr1	109260627	age_hypo	-4.82618	1.39178e-06	0.0288564	0.1439	0.4235
chr13	113403280	age_hypo	-4.82609	1.39241e-06	0.0288564	0.9107	0.4032
chr12	74775286	age_hyper	4.82596	1.39333e-06	0.0288564	nan	nan
chr3	4382480	age_hypo	-4.82461	1.40276e-06	0.0290109	0.8505	0.3258
chr4	41747804	age_hyper	4.8237	1.40921e-06	0.0291033	0.1508	0.2528
chr8	141556845	age_hypo	-4.82261	1.41693e-06	0.0291804	0.8437	0.7691
chr19	39993666	age_hyper	4.82283	1.41535e-06	0.0291804	0.2018	0.341
chr4	88313064	age_hypo	-4.82117	1.42716e-06	0.0293379	0.1131	0.3038
chr3	71110354	age_hypo	-4.82098	1.42858e-06	0.0293379	nan	nan
chr11	66186305	age_hyper	4.82013	1.43462e-06	0.0294208	0.4064	0.4116
chr4	5921236	age_hyper	4.81905	1.44241e-06	0.0295392	0.9417	0.9237
chr4	17510944	age_hypo	-4.81812	1.44919e-06	0.0296367	0.9418	0.4939
chr1	192776617	age_hypo	-4.8167	1.45951e-06	0.0297698	0.2268	0.4827
chr3	153270142	age_hyper	4.81667	1.45976e-06	0.0297698	0.5415	nan
chr11	1289287	age_hypo	-4.81568	1.46699e-06	0.0298183	0.9352	0.6505
chr11	78019337	age_hypo	-4.81506	1.47159e-06	0.0298183	0.9519	0.738
chr5	37834297	age_hypo	-4.81489	1.47277e-06	0.0298183	0.901	0.7016
chr1	1059730	age_hypo	-4.81468	1.47434e-06	0.0298183	0.9415	0.6865
chr7	19148749	age_hyper	4.81545	1.4687e-06	0.0298183	0.3879	0.5384
chr8	22805522	age_hyper	4.8159	1.46539e-06	0.0298183	0.3516	0.2152
chr4	88907157	age_hypo	-4.81273	1.48881e-06	0.0300695	0.9176	0.5513
chr9	97768238	age_hypo	-4.81188	1.49517e-06	0.0301563	nan	0.3714
chr6	134942531	age_hypo	-4.8111	1.50103e-06	0.030233	0.9609	0.7737
chr12	132513690	age_hypo	-4.8096	1.51229e-06	0.0304181	0.5693	0.5289
chr7	130527327	age_hypo	-4.80902	1.51672e-06	0.030425	0.9041	0.9399
chr11	1469685	age_hypo	-4.80901	1.51679e-06	0.030425	0.9132	0.5658
chr14	76444878	age_hypo	-4.80857	1.52012e-06	0.0304502	0.8811	0.76
chr3	181289223	age_hypo	-4.80687	1.53312e-06	0.030518	nan	nan
chr10	52180235	age_hypo	-4.80669	1.53447e-06	0.030518	0.939	0.4389
chr19	1881353	age_hypo	-4.80609	1.53912e-06	0.030518	nan	0.3973
chr9	129211401	age_hypo	-4.80573	1.54185e-06	0.030518	0.934	0.5249
chr13	42094362	age_hypo	-4.80568	1.54224e-06	0.030518	0.9344	0.3439
chr22	17320179	age_hyper	4.80575	1.54175e-06	0.030518	0.6634	nan
chr4	10458330	age_hyper	4.80623	1.53806e-06	0.030518	0.0895	0.2091
chr14	101121229	age_hyper	4.80653	1.53575e-06	0.030518	nan	0.1453
chr1	47070135	age_hyper	4.8078	1.52603e-06	0.030518	0.0257	0.1803
chr20	33632461	age_hypo	-4.80511	1.5467e-06	0.0305452	0.7453	0.6744
chr9	131642646	age_hypo	-4.80497	1.54777e-06	0.0305452	0.932	0.8353
chr8	98271254	age_hypo	-4.80343	1.55974e-06	0.0307398	nan	0.5509
chr2	145644749	age_hyper	4.80313	1.56201e-06	0.0307433	0.9407	0.7799
chr1	16164041	age_hyper	4.80283	1.56439e-06	0.0307489	nan	nan
chr16	46641330	age_hypo	-4.8006	1.58188e-06	0.0310017	0.8998	0.9005
chr22	23863424	age_hypo	-4.80058	1.58206e-06	0.0310017	0.2175	0.7627
chr9	30381179	age_hyper	4.80012	1.58571e-06	0.0310017	nan	nan
chr19	52391188	age_hyper	4.80025	1.58465e-06	0.0310017	0.0505	0.0636
chr1	65047869	age_hypo	-4.7996	1.58982e-06	0.0310406	0.922	0.1996
chr4	16675654	age_hypo	-4.7987	1.597e-06	0.0311014	0.6747	0.7211
chr10	7306321	age_hyper	4.79868	1.59717e-06	0.0311014	0.5051	0.7759
chr1	3340108	age_hypo	-4.79823	1.60075e-06	0.0311273	0.8812	0.2264
chr16	66441861	age_hypo	-4.79798	1.60275e-06	0.0311273	0.912	0.8829
chr9	31824261	age_hyper	4.79756	1.60614e-06	0.0311519	0.9626	0.9369
chr5	77269211	age_hyper	4.79681	1.61211e-06	0.0312263	0.1101	0.3498
chr16	59660021	age_hyper	4.79636	1.61578e-06	0.0312562	0.9522	0.876
chr11	46307240	age_hypo	-4.7954	1.62352e-06	0.0313149	0.9268	0.3338
chr5	66587947	age_hypo	-4.79525	1.62471e-06	0.0313149	0.3932	0.3269
chr20	32284926	age_hypo	-4.79519	1.62522e-06	0.0313149	0.1778	0.5864
chr1	145471955	age_hyper	4.79379	1.63656e-06	0.031492	0.0561	0.1751
chr1	207996019	age_hypo	-4.79136	1.65653e-06	0.0318345	0.0631	0.4669
chr6	134502594	age_hypo	-4.78957	1.67137e-06	0.0320696	0.9446	0.8437
chr6	27099846	age_hyper	4.7891	1.67533e-06	0.0320696	0.0791	0.4202
chr10	101031767	age_hyper	4.78917	1.67471e-06	0.0320696	0.9372	0.8719
chr13	110818332	age_hypo	-4.78856	1.67983e-06	0.0320887	nan	nan
chr7	147331989	age_hypo	-4.78819	1.68289e-06	0.0320887	0.9333	0.5385
chr2	100889597	age_hyper	4.78839	1.68127e-06	0.0320887	0.8014	0.8522
chr1	238554037	age_hyper	4.78778	1.6864e-06	0.0321139	0.9274	0.6433
chr7	64403375	age_hypo	-4.7869	1.69379e-06	0.0322129	0.9339	0.8985
chr6	134634856	age_hypo	-4.78586	1.70256e-06	0.0323376	nan	nan
chr12	38669918	age_hypo	-4.78527	1.70754e-06	0.0323902	nan	nan
chr1	201598331	age_hypo	-4.78436	1.7153e-06	0.0324954	0.9505	0.7537
chr12	27379816	age_hyper	4.78376	1.72049e-06	0.0325516	0.5892	0.2254
chr5	46259058	age_hyper	4.78309	1.72619e-06	0.0325755	nan	nan
chr10	124911020	age_hyper	4.78319	1.72538e-06	0.0325755	0.0333	0.0506
chr19	19651513	age_hyper	4.78228	1.73316e-06	0.0326649	0.0779	0.0943
chr1	226912497	age_hypo	-4.78163	1.73879e-06	0.0327291	0.9201	0.7885
chr1	15733844	age_hypo	-4.7806	1.74776e-06	0.0328558	0.1731	0.5971
chr15	101991176	age_hypo	-4.77901	1.76161e-06	0.0330736	0.7088	0.5381
chr17	30487767	age_hypo	-4.77847	1.76631e-06	0.0330804	0.8628	0.2858
chr6	148823725	age_hypo	-4.77845	1.76648e-06	0.0330804	0.8771	0.1929
chr7	37520776	age_hypo	-4.77712	1.7782e-06	0.0332573	nan	nan
chr2	105996414	age_hyper	4.77621	1.78629e-06	0.0333661	0.8486	0.4634
chr6	128176623	age_hypo	-4.77558	1.79186e-06	0.0334169	0.666	0.2604
chr1	182468147	age_hyper	4.77539	1.79356e-06	0.0334169	nan	0.869
chr20	61478284	age_hyper	4.77466	1.80014e-06	0.0334969	0.3383	nan
chr18	12646046	age_hypo	-4.77432	1.80316e-06	0.0335042	0.1794	0.8752
chr18	6406819	age_hypo	-4.774	1.80606e-06	0.0335042	0.5798	0.3653
chr12	113687022	age_hypo	-4.77277	1.81713e-06	0.0335042	0.9544	0.6015
chr15	58970193	age_hypo	-4.77274	1.81735e-06	0.0335042	0.8176	0.6851
chr1	212753020	age_hypo	-4.77233	1.8211e-06	0.0335042	0.9463	0.6213
chr1	106460219	age_hyper	4.77235	1.82092e-06	0.0335042	0.9626	0.9371
chr4	70645528	age_hyper	4.77287	1.81622e-06	0.0335042	nan	nan
chr2	209676366	age_hyper	4.77295	1.81548e-06	0.0335042	0.9329	0.9398
chr8	108906512	age_hyper	4.77337	1.81167e-06	0.0335042	nan	nan
chr19	36628124	age_hypo	-4.77105	1.83271e-06	0.0336589	0.8235	nan
chr19	39350583	age_hyper	4.77064	1.83639e-06	0.0336589	0.9603	0.9335
chr2	17076895	age_hyper	4.77075	1.83539e-06	0.0336589	nan	nan
chr10	133880813	age_hypo	-4.76946	1.84719e-06	0.0338145	0.1957	0.6222
chr2	201566578	age_hypo	-4.76618	1.87754e-06	0.03428	nan	nan
chr8	54794951	age_hyper	4.76595	1.87963e-06	0.03428	0.0451	0.2049
chr11	50630366	age_hyper	4.76625	1.87682e-06	0.03428	nan	nan
chr1	182343658	age_hypo	-4.76437	1.89448e-06	0.0345079	0.917	0.6116
chr18	19283789	age_hyper	4.76319	1.90559e-06	0.0346241	0.0588	0.1524
chr15	31604621	age_hyper	4.7634	1.90361e-06	0.0346241	0.9517	0.4834
chr11	66186313	age_hyper	4.7625	1.91211e-06	0.0346997	0.5175	0.5667
chr11	64858571	age_hypo	-4.7621	1.91588e-06	0.034725	0.941	0.5462
chr6	34949978	age_hypo	-4.76101	1.92631e-06	0.034871	0.8202	0.7163
chr7	37872902	age_hypo	-4.76063	1.92987e-06	0.0348923	0.1745	0.3953
chr6	158431724	age_hypo	-4.75956	1.9402e-06	0.0350359	0.9574	0.8213
chr10	126314659	age_hypo	-4.75798	1.95542e-06	0.0352674	0.8356	0.4688
chr14	102693732	age_hypo	-4.75756	1.95943e-06	0.0352963	0.9286	0.5254
chr14	91224215	age_hypo	-4.75729	1.96207e-06	0.0353005	0.2442	0.6562
chr20	4678372	age_hypo	-4.75662	1.96861e-06	0.0353314	0.9439	0.7907
chr17	62103274	age_hyper	4.75667	1.96813e-06	0.0353314	0.1357	0.2106
chr9	79427463	age_hypo	-4.75585	1.9761e-06	0.0353438	0.8208	0.8341
chr1	31711552	age_hypo	-4.75581	1.97653e-06	0.0353438	0.8198	0.7831
chr3	44803274	age_hyper	4.75611	1.97364e-06	0.0353438	0.0393	0.2068
chr9	123298737	age_hypo	-4.75512	1.98325e-06	0.0354208	0.8843	0.7794
chr18	24021072	age_hypo	-4.75448	1.98961e-06	0.0354912	0.9407	0.5432
chr18	77307658	age_hyper	4.75412	1.99311e-06	0.0355103	0.5703	0.2894
chr2	127809184	age_hypo	-4.75369	1.99733e-06	0.0355157	0.6238	0.6261
chr6	70507710	age_hypo	-4.75332	2.00104e-06	0.0355157	0.7099	0.6264
chr20	12157274	age_hypo	-4.75324	2.00187e-06	0.0355157	0.6438	0.6817
chr16	62247854	age_hypo	-4.75299	2.00429e-06	0.0355157	0.8938	0.5956
chr17	71781850	age_hyper	4.75287	2.00552e-06	0.0355157	0.6412	0.7356
chr21	14424208	age_hyper	4.75253	2.00891e-06	0.0355328	0.3304	0.5414
chr5	176264886	age_hyper	4.75126	2.0215e-06	0.0357124	0.8118	0.1147
chr13	114802604	age_hypo	-4.75043	2.02988e-06	0.0358173	0.8776	0.4208
chr14	73958528	age_hyper	4.75005	2.03366e-06	0.0358409	0.0565	0.1626
chr9	86243434	age_hyper	4.74977	2.03645e-06	0.035847	0.9697	0.9482
chr14	103587575	age_hypo	-4.74926	2.04158e-06	0.0358668	0.9388	0.6068
chr2	197455928	age_hypo	-4.74869	2.04734e-06	0.0358668	0.2788	0.5779
chr9	35521791	age_hypo	-4.74866	2.04773e-06	0.0358668	0.8605	0.5146
chr3	142759383	age_hypo	-4.74826	2.05177e-06	0.0358668	nan	nan
chr1	207996690	age_hypo	-4.74797	2.05468e-06	0.0358668	0.1003	0.4892
chr13	113403251	age_hypo	-4.74773	2.05715e-06	0.0358668	0.945	0.6461
chr4	20594823	age_hyper	4.7479	2.05541e-06	0.0358668	0.9455	nan
chr20	3389917	age_hyper	4.748	2.05435e-06	0.0358668	nan	nan
chr4	10463006	age_hyper	4.74703	2.06424e-06	0.0359477	0.0538	0.1644
chr8	1693835	age_hypo	-4.74672	2.06744e-06	0.0359608	0.8502	0.3069
chr18	35575751	age_hypo	-4.74571	2.0778e-06	0.0360128	0.9592	0.7414
chr3	55827238	age_hyper	4.74575	2.0774e-06	0.0360128	0.9161	0.8999
chr1	61104215	age_hyper	4.74606	2.07417e-06	0.0360128	nan	nan
chr11	9025491	age_hyper	4.74489	2.08617e-06	0.0361151	0.0429	0.1058
chr8	22011934	age_hyper	4.74452	2.09005e-06	0.0361396	0.9362	0.7533
chr12	48119166	age_hypo	-4.74276	2.1083e-06	0.0361812	0.9619	0.7733
chr2	236049811	age_hypo	-4.7425	2.11092e-06	0.0361812	0.9495	0.6085
chr14	32797149	age_hypo	-4.74248	2.11121e-06	0.0361812	0.5387	0.3761
chr6	138168119	age_hypo	-4.74168	2.11956e-06	0.0361812	0.9527	0.9112
chr12	60663452	age_hypo	-4.74143	2.12216e-06	0.0361812	0.4165	0.7584
chr15	64218300	age_hypo	-4.74126	2.12389e-06	0.0361812	0.6142	0.085
chr7	62624612	age_hypo	-4.74105	2.12617e-06	0.0361812	nan	0.7947
chr3	153520586	age_hypo	-4.74088	2.12791e-06	0.0361812	nan	nan
chr18	6405337	age_hypo	-4.74075	2.12925e-06	0.0361812	0.8538	0.2178
chr9	112494360	age_hyper	4.7405	2.13193e-06	0.0361812	0.9448	0.818
chr15	31775406	age_hyper	4.74051	2.1318e-06	0.0361812	0.3122	0.691
chr6	105585598	age_hyper	4.74073	2.12945e-06	0.0361812	0.2426	0.0665
chr21	20910770	age_hyper	4.74223	2.11381e-06	0.0361812	0.8229	0.3038
chr16	21692433	age_hyper	4.74254	2.11059e-06	0.0361812	0.9596	0.9242
chr13	108517156	age_hyper	4.74295	2.10628e-06	0.0361812	0.145	0.1132
chr7	116988477	age_hyper	4.74398	2.09557e-06	0.0361812	0.9497	0.9496
chr7	66507898	age_hypo	-4.73944	2.14314e-06	0.0362548	nan	0.6178
chr17	67403568	age_hyper	4.73938	2.14369e-06	0.0362548	0.968	0.9476
chr6	27099857	age_hyper	4.73966	2.14079e-06	0.0362548	0.0222	0.1327
chr18	29601191	age_hypo	-4.7371	2.16803e-06	0.0365186	0.9715	0.918
chr12	26387947	age_hypo	-4.73669	2.17238e-06	0.0365186	nan	nan
chr3	12947189	age_hypo	-4.73663	2.17306e-06	0.0365186	0.3293	0.3289
chr6	116429100	age_hypo	-4.73659	2.17339e-06	0.0365186	0.6205	0.7602
chr9	89622084	age_hypo	-4.73654	2.17403e-06	0.0365186	0.8968	0.8117
chr18	12459043	age_hypo	-4.73652	2.17423e-06	0.0365186	0.8102	0.5057
chr17	25607702	age_hyper	4.73603	2.1794e-06	0.0365636	0.9636	0.9268
chr20	33166632	age_hypo	-4.73535	2.18678e-06	0.0365943	0.8809	0.7409
chr1	4719475	age_hypo	-4.73528	2.18755e-06	0.0365943	0.235	0.2306
chr10	53718291	age_hypo	-4.73501	2.19043e-06	0.0365943	nan	0.6517
chr7	147336801	age_hypo	-4.73433	2.19784e-06	0.0365943	nan	nan
chr15	48015673	age_hypo	-4.73385	2.20302e-06	0.0365943	0.7013	0.7417
chr1	207997005	age_hypo	-4.73359	2.20587e-06	0.0365943	0.0605	0.2854
chr2	586286	age_hypo	-4.73353	2.20651e-06	0.0365943	0.9457	0.5542
chr1	120281949	age_hypo	-4.73326	2.20942e-06	0.0365943	0.298	0.2695
chr18	11036304	age_hypo	-4.7328	2.21447e-06	0.0365943	0.7163	nan
chr2	134138739	age_hypo	-4.73267	2.21591e-06	0.0365943	0.9251	0.635
chr9	97892983	age_hypo	-4.7325	2.21773e-06	0.0365943	0.9242	nan
chr1	109811754	age_hypo	-4.73236	2.21928e-06	0.0365943	0.7559	0.2086
chr1	174752280	age_hypo	-4.73221	2.22086e-06	0.0365943	0.9552	0.8198
chr16	52135731	age_hyper	4.73218	2.22116e-06	0.0365943	0.8745	0.9071
chr6	134177006	age_hyper	4.73423	2.19887e-06	0.0365943	0.118	0.1018
chr8	56015618	age_hyper	4.73469	2.19385e-06	0.0365943	0.0379	0.1706
chr1	109811797	age_hypo	-4.73158	2.22775e-06	0.0366616	0.9135	0.4844
chr3	136186132	age_hyper	4.73089	2.23537e-06	0.0366636	nan	0.6964
chr20	56784961	age_hyper	4.731	2.23421e-06	0.0366636	0.0404	0.1865
chr3	138656031	age_hyper	4.73107	2.23341e-06	0.0366636	0.1069	0.2039
chr18	13621570	age_hypo	-4.73065	2.23802e-06	0.0366661	0.9374	0.5256
chr8	142019410	age_hyper	4.73005	2.24464e-06	0.0367335	0.9667	0.9169
chr1	36663469	age_hypo	-4.72814	2.26582e-06	0.0370387	0.9488	0.6789
chr2	80088048	age_hypo	-4.72776	2.27005e-06	0.0370666	0.5605	nan
chr8	141479598	age_hypo	-4.72746	2.27345e-06	0.0370808	0.7672	0.4644
chr16	46425722	age_hyper	4.72658	2.28335e-06	0.0371184	0.2397	0.2679
chr19	8586676	age_hyper	4.72665	2.28259e-06	0.0371184	0.9578	0.8791
chr4	111550618	age_hyper	4.72668	2.28223e-06	0.0371184	0.0887	0.1276
chr1	121479163	age_hyper	4.72629	2.28658e-06	0.0371297	0.7593	0.6887
chr15	24402252	age_hyper	4.72578	2.29231e-06	0.0371816	0.6535	0.5922
chr13	89611274	age_hyper	4.7247	2.3046e-06	0.0373396	0.7859	0.2549
chr21	14601592	age_hyper	4.72437	2.30827e-06	0.0373578	nan	nan
chr17	15653975	age_hypo	-4.72344	2.31888e-06	0.0374496	nan	nan
chr6	165062371	age_hypo	-4.72343	2.31905e-06	0.0374496	0.4389	0.3088
chr1	116957227	age_hypo	-4.72282	2.32599e-06	0.0375205	0.9176	0.7212
chr13	62580976	age_hyper	4.72226	2.33235e-06	0.0375817	0.9397	nan
chr1	226189819	age_hypo	-4.7215	2.34114e-06	0.0376819	0.8751	0.5482
chr15	91647289	age_hypo	-4.7204	2.35377e-06	0.0378105	0.3216	0.5045
chr17	72667689	age_hyper	4.72036	2.35429e-06	0.0378105	0.0602	0.1659
chr2	131891399	age_hypo	-4.71972	2.36169e-06	0.0378523	0.888	0.4816
chr6	137663787	age_hypo	-4.71969	2.36206e-06	0.0378523	0.8793	0.3047
chr2	170178887	age_hypo	-4.71848	2.37608e-06	0.0380355	0.9585	0.8069
chr7	22158639	age_hypo	-4.71774	2.38483e-06	0.0381339	0.6418	0.7481
chr19	48038370	age_hyper	4.71661	2.39802e-06	0.0383031	0.9661	0.8738
chr3	86170428	age_hyper	4.7162	2.40292e-06	0.0383395	0.9199	0.813
chr4	90674094	age_hypo	-4.71521	2.41466e-06	0.038485	0.565	0.7001
chr7	147421243	age_hypo	-4.71448	2.42327e-06	0.0385804	0.5917	0.7946
chr2	21497775	age_hypo	-4.71369	2.43268e-06	0.0386882	0.9387	0.6026
chr10	59626825	age_hyper	4.71137	2.46058e-06	0.0390894	nan	nan
chr2	145130239	age_hypo	-4.71065	2.46932e-06	0.039142	0.1969	0.3014
chr20	60439613	age_hypo	-4.71044	2.47184e-06	0.039142	0.9575	0.7552
chr4	48486006	age_hyper	4.71043	2.4719e-06	0.039142	0.1582	0.1741
chr8	26503151	age_hypo	-4.70943	2.48407e-06	0.0392924	nan	0.9369
chr1	200289865	age_hypo	-4.70882	2.49155e-06	0.0393681	nan	nan
chr10	118592745	age_hypo	-4.70608	2.52523e-06	0.0398574	0.9687	0.9132
chr8	101839362	age_hyper	4.70581	2.52861e-06	0.0398677	nan	nan
chr7	62726957	age_hypo	-4.70541	2.53356e-06	0.0399029	nan	nan
chr12	2692332	age_hyper	4.70511	2.53728e-06	0.0399186	0.0493	0.3684
chr5	148835669	age_hypo	-4.70398	2.55136e-06	0.0400971	0.8872	0.8472
chr15	102028115	age_hypo	-4.70293	2.56451e-06	0.040229	0.7692	0.8289
chr2	201319510	age_hypo	-4.70241	2.57104e-06	0.040229	0.8487	0.6825
chr21	21991311	age_hypo	-4.7022	2.57374e-06	0.040229	0.8845	nan
chr3	148516033	age_hypo	-4.70211	2.57487e-06	0.040229	0.9625	0.7701
chr8	39917320	age_hypo	-4.70166	2.58058e-06	0.040229	0.9189	0.4675
chr8	2167745	age_hypo	-4.70163	2.58091e-06	0.040229	0.9634	nan
chr21	40719736	age_hyper	4.70135	2.58444e-06	0.040229	nan	0.4519
chr6	134444588	age_hyper	4.70152	2.5823e-06	0.040229	nan	nan
chr13	62599850	age_hyper	4.70202	2.576e-06	0.040229	nan	0.9436
chr7	100884562	age_hypo	-4.69983	2.60372e-06	0.0404781	0.8808	0.7962
chr12	131298659	age_hypo	-4.69944	2.60873e-06	0.0404781	0.6231	0.9565
chr2	208328456	age_hyper	4.69957	2.60706e-06	0.0404781	0.3935	0.9433
chr15	79473967	age_hyper	4.69822	2.62438e-06	0.0406779	nan	nan
chr10	50385761	age_hypo	-4.69654	2.6461e-06	0.0408166	0.9638	0.8162
chr7	118119284	age_hypo	-4.69646	2.6471e-06	0.0408166	nan	nan
chr7	75166590	age_hypo	-4.69638	2.64815e-06	0.0408166	nan	0.3886
chr3	171106279	age_hyper	4.69623	2.65002e-06	0.0408166	0.9531	0.6261
chr6	11044888	age_hyper	4.69642	2.64767e-06	0.0408166	0.0999	0.6459
chr6	106441914	age_hyper	4.69675	2.64339e-06	0.0408166	0.0696	0.0975
chr1	227013670	age_hypo	-4.69511	2.66466e-06	0.0409712	0.9613	0.6022
chr2	45240819	age_hyper	4.69503	2.66565e-06	0.0409712	0.0488	0.1015
chr10	96577686	age_hyper	4.69439	2.67405e-06	0.0410572	nan	nan
chr10	50395528	age_hypo	-4.69376	2.68224e-06	0.0411399	0.9388	0.5974
chr14	106660409	age_hypo	-4.69337	2.68736e-06	0.0411614	0.557	0.5166
chr18	22935268	age_hypo	-4.69323	2.68925e-06	0.0411614	nan	nan
chr20	4136016	age_hypo	-4.69268	2.69643e-06	0.0412282	0.921	0.3211
chr12	58711050	age_hyper	4.691	2.71867e-06	0.041525	0.9556	0.9003
chr15	20564627	age_hyper	4.68987	2.73383e-06	0.0417131	0.6305	0.8367
chr4	29398505	age_hyper	4.68939	2.74025e-06	0.0417675	nan	nan
chr6	134628382	age_hypo	-4.68846	2.75268e-06	0.0419134	0.8334	0.6213
chr6	115452312	age_hyper	4.68814	2.75695e-06	0.0419349	nan	nan
chr17	76074384	age_hypo	-4.68768	2.76323e-06	0.0419868	0.9059	0.7892
chr3	134860883	age_hyper	4.68695	2.77307e-06	0.0420928	0.9411	0.6901
chr17	80215793	age_hypo	-4.68652	2.77896e-06	0.0421386	0.3811	0.676
chr1	226874603	age_hypo	-4.68619	2.78331e-06	0.0421609	0.2424	0.3387
chr17	22260459	age_hyper	4.68598	2.78629e-06	0.0421625	nan	nan
chr15	102028371	age_hypo	-4.68576	2.7893e-06	0.0421644	0.6017	0.3249
chr1	207997047	age_hypo	-4.68546	2.79337e-06	0.0421826	0.0738	0.5491
chr6	163396991	age_hypo	-4.68502	2.7993e-06	0.0422286	0.851	nan
chr7	95175661	age_hypo	-4.68419	2.81064e-06	0.042356	0.8485	0.9122
chr3	177077202	age_hyper	4.68279	2.82991e-06	0.0426027	0.4816	0.5502
chr7	148224884	age_hypo	-4.68193	2.84192e-06	0.0427322	0.3849	0.1496
chr22	40657966	age_hypo	-4.68165	2.84577e-06	0.0427322	0.9118	0.6771
chr15	31863962	age_hypo	-4.68121	2.85189e-06	0.0427322	0.9099	0.8633
chr6	105624486	age_hypo	-4.68091	2.856e-06	0.0427322	nan	nan
chr2	81058912	age_hyper	4.68098	2.85506e-06	0.0427322	nan	0.9532
chr5	22267978	age_hyper	4.68126	2.85115e-06	0.0427322	0.9614	0.8782
chr6	134634112	age_hypo	-4.68029	2.86472e-06	0.0428055	0.7331	0.5971
chr11	66701837	age_hypo	-4.68014	2.86673e-06	0.0428055	0.9142	0.4309
chr4	143738770	age_hyper	4.67862	2.8881e-06	0.0430369	0.3837	0.4622
chr10	101288631	age_hyper	4.67872	2.88669e-06	0.0430369	nan	nan
chr16	15110102	age_hypo	-4.67802	2.89658e-06	0.0430614	nan	nan
chr5	36599311	age_hypo	-4.67777	2.9001e-06	0.0430614	0.9416	0.5082
chr21	47608046	age_hypo	-4.67756	2.9031e-06	0.0430614	0.9196	0.6838
chr10	44186990	age_hypo	-4.67727	2.90722e-06	0.0430614	0.6624	0.4162
chr7	66888152	age_hyper	4.67726	2.90737e-06	0.0430614	0.3416	0.4499
chr10	22623525	age_hyper	4.67756	2.90307e-06	0.0430614	0.0977	0.164
chr21	41291481	age_hypo	-4.67699	2.91122e-06	0.0430749	0.9217	0.8347
chr2	201339098	age_hypo	-4.67658	2.91704e-06	0.0431175	0.4191	0.7998
chr5	52288062	age_hypo	-4.67575	2.92883e-06	0.0432386	0.9583	0.8455
chr3	181289166	age_hypo	-4.67559	2.93113e-06	0.0432386	nan	nan
chr2	64943342	age_hypo	-4.67493	2.94049e-06	0.0433093	0.7556	0.8062
chr14	105179175	age_hypo	-4.67484	2.94183e-06	0.0433093	0.9014	0.8604
chr4	39275441	age_hypo	-4.67404	2.95338e-06	0.0434358	nan	nan
chr10	14641259	age_hypo	-4.67253	2.97505e-06	0.0437107	0.9382	0.5
chr17	40563915	age_hypo	-4.67224	2.97926e-06	0.0437286	0.9165	0.3789
chr6	46436292	age_hypo	-4.67197	2.98322e-06	0.043743	0.4167	0.4986
chr2	198847206	age_hypo	-4.67127	2.99342e-06	0.0438488	nan	nan
chr18	39609046	age_hypo	-4.67053	3.0042e-06	0.0439627	0.8769	nan
chr12	120868506	age_hyper	4.6702	3.00901e-06	0.0439892	0.2067	0.1981
chr22	31032984	age_hypo	-4.66933	3.02188e-06	0.0441329	0.8034	0.7139
chr5	148644157	age_hyper	4.66912	3.02486e-06	0.0441329	0.7104	0.3695
chr8	24579819	age_hypo	-4.66849	3.03424e-06	0.0442258	0.9697	0.9303
chr8	134290376	age_hypo	-4.66721	3.05319e-06	0.0444578	0.9517	0.6802
chr2	153025806	age_hypo	-4.66616	3.06885e-06	0.0446414	0.8757	0.6765
chr10	118927115	age_hyper	4.66495	3.08686e-06	0.0448589	0.2169	0.1464
chr1	207988503	age_hypo	-4.66444	3.09465e-06	0.0448892	0.1199	0.2144
chr21	47607977	age_hypo	-4.66441	3.09506e-06	0.0448892	0.9505	0.808
chr20	46989245	age_hyper	4.66345	3.10957e-06	0.0450551	0.7748	0.8773
chr8	143170281	age_hypo	-4.66229	3.12712e-06	0.0450612	0.8771	0.7174
chr1	98404032	age_hypo	-4.66223	3.12805e-06	0.0450612	0.9259	0.8184
chr8	144328278	age_hyper	4.6622	3.12844e-06	0.0450612	0.1583	0.2544
chr21	38518194	age_hyper	4.6622	3.12843e-06	0.0450612	0.7149	0.8477
chr15	24595742	age_hyper	4.66263	3.12188e-06	0.0450612	0.5713	0.3804
chr2	101756840	age_hyper	4.6631	3.11483e-06	0.0450612	0.2451	0.8616
chr7	32467546	age_hyper	4.66178	3.1349e-06	0.0451101	0.0365	0.087
chr10	10205996	age_hyper	4.66025	3.15824e-06	0.0453568	0.9121	0.9423
chr8	34455200	age_hyper	4.66025	3.15823e-06	0.0453568	nan	nan
chr9	6552512	age_hyper	4.65981	3.16502e-06	0.0454098	0.5888	0.661
chr21	14673378	age_hyper	4.65956	3.16889e-06	0.0454208	0.3211	0.445
chr12	59810109	age_hypo	-4.65856	3.18423e-06	0.0454292	0.9605	nan
chr8	42616335	age_hypo	-4.65852	3.18497e-06	0.0454292	0.8245	0.5228
chr21	10783704	age_hyper	4.65863	3.18327e-06	0.0454292	0.6589	0.7897
chr12	113599609	age_hyper	4.65904	3.1768e-06	0.0454292	nan	nan
chr19	30551161	age_hyper	4.65931	3.1727e-06	0.0454292	nan	nan
chr2	175251418	age_hypo	-4.6578	3.19608e-06	0.0454991	nan	nan
chr6	40513922	age_hyper	4.65794	3.19394e-06	0.0454991	0.8451	0.712
chr2	144339929	age_hypo	-4.6571	3.207e-06	0.0456104	0.5487	0.6723
chr13	96131006	age_hyper	4.65674	3.21263e-06	0.0456462	0.3452	0.4522
chr2	129083281	age_hypo	-4.65638	3.21817e-06	0.0456807	0.9333	0.5579
chr6	11044864	age_hyper	4.65491	3.24123e-06	0.0459635	0.1466	0.4569
chr2	6069773	age_hypo	-4.65467	3.24507e-06	0.0459735	0.8812	0.7195
chr2	1527439	age_hypo	-4.65317	3.26874e-06	0.0462641	nan	0.719
chr2	60223192	age_hyper	4.65254	3.27868e-06	0.04636	0.9535	0.748
chr1	230944970	age_hypo	-4.65228	3.28286e-06	0.0463744	0.9504	0.8902
chr3	123152815	age_hypo	-4.65164	3.29301e-06	0.0464731	0.936	0.7666
chr3	127265874	age_hypo	-4.65069	3.30819e-06	0.0466423	0.8519	0.4234
chr1	32038773	age_hyper	4.65041	3.31272e-06	0.0466613	0.9485	0.5921
chr21	47570593	age_hypo	-4.65018	3.31653e-06	0.0466681	0.9048	0.3702
chr7	147460282	age_hypo	-4.64999	3.31956e-06	0.0466681	nan	nan
chr4	139610086	age_hyper	4.64971	3.32399e-06	0.0466856	0.3609	0.303
chr9	8864659	age_hypo	-4.64932	3.33025e-06	0.0467287	0.6122	0.8731
chr6	114745181	age_hyper	4.64913	3.33346e-06	0.0467291	0.9513	0.8274
chr5	139640887	age_hypo	-4.64885	3.33792e-06	0.0467469	0.8145	0.3423
chr15	91828830	age_hyper	4.64785	3.35415e-06	0.0469293	0.3004	0.6338
chr3	44803278	age_hyper	4.64601	3.38416e-06	0.0473042	0.0323	0.1863
chr3	170224245	age_hypo	-4.64519	3.39765e-06	0.0474115	nan	nan
chr18	44788860	age_hyper	4.64495	3.40154e-06	0.0474115	0.0776	0.0867
chr8	11427336	age_hyper	4.64507	3.39955e-06	0.0474115	0.3492	0.6545
chr13	80474982	age_hypo	-4.6444	3.41071e-06	0.0474388	0.9393	0.9398
chr4	15422797	age_hypo	-4.64412	3.41534e-06	0.0474388	0.6258	0.7598
chr10	13147486	age_hypo	-4.64402	3.4169e-06	0.0474388	0.8884	0.7472
chr18	71640578	age_hyper	4.64385	3.41968e-06	0.0474388	0.9651	0.927
chr11	55012481	age_hyper	4.64427	3.41273e-06	0.0474388	nan	nan
chr11	59036605	age_hyper	4.64233	3.44508e-06	0.047746	0.967	0.8758
chr3	33693254	age_hypo	-4.64205	3.44966e-06	0.0477643	0.9339	nan
chr7	133703082	age_hypo	-4.64067	3.47278e-06	0.0480132	0.8848	0.4535
chr4	170110031	age_hypo	-4.64059	3.47418e-06	0.0480132	0.9627	nan
chr5	31758178	age_hypo	-4.64027	3.47957e-06	0.0480313	0.8424	0.4096
chr20	31042795	age_hypo	-4.64012	3.48205e-06	0.0480313	0.7403	0.7056
chr1	84607252	age_hypo	-4.63973	3.4887e-06	0.0480779	nan	nan
chr1	76720059	age_hyper	4.63948	3.4928e-06	0.0480892	0.2338	0.5222
chr1	221509802	age_hypo	-4.63921	3.49736e-06	0.0481068	nan	nan
chr1	109260558	age_hypo	-4.63827	3.51343e-06	0.0482453	0.1884	0.2802
chr20	36847503	age_hypo	-4.63821	3.51446e-06	0.0482453	0.6105	0.1672
chr2	178630417	age_hyper	4.63804	3.5173e-06	0.0482453	0.9673	0.9304
chr8	134289185	age_hypo	-4.6374	3.52819e-06	0.0483494	0.8075	0.4828
chr7	91597440	age_hypo	-4.6366	3.5419e-06	0.048492	0.9535	nan
chr15	59047564	age_hypo	-4.63629	3.54725e-06	0.04852	nan	0.5162
chr5	16084088	age_hyper	4.63523	3.56544e-06	0.0487233	nan	nan
chr15	72518865	age_hyper	4.63418	3.58353e-06	0.0488794	0.7464	0.225
chr4	44259881	age_hyper	4.63429	3.58168e-06	0.0488794	0.9117	nan
chr22	49924966	age_hypo	-4.6338	3.59006e-06	0.048923	0.7646	0.1643
chr4	42617496	age_hypo	-4.63318	3.6009e-06	0.0490251	0.5848	0.6439
chr7	85656537	age_hyper	4.63299	3.6043e-06	0.0490259	nan	nan
chr3	69131263	age_hypo	-4.63255	3.61181e-06	0.0490825	0.8902	0.4579
chr1	233791663	age_hypo	-4.63177	3.62548e-06	0.049183	0.5421	0.7161
chr15	45071376	age_hypo	-4.63142	3.63169e-06	0.049183	0.7701	0.3212
chr11	46383182	age_hypo	-4.6313	3.63373e-06	0.049183	0.0561	0.3393
chr10	5488366	age_hyper	4.63079	3.64268e-06	0.049183	0.5595	0.6954
chr18	8707513	age_hyper	4.63096	3.63974e-06	0.049183	0.0279	0.1863
chr16	46399472	age_hyper	4.63109	3.63741e-06	0.049183	0.1974	0.2304
chr17	19771698	age_hyper	4.63148	3.63053e-06	0.049183	0.4202	0.6596
chr3	161142307	age_hypo	-4.63006	3.65559e-06	0.0493119	nan	nan
chr5	83677256	age_hypo	-4.6287	3.6796e-06	0.0495183	nan	0.3148
chr11	63918305	age_hyper	4.62862	3.68103e-06	0.0495183	0.7597	0.4633
chr20	44658407	age_hyper	4.62899	3.67458e-06	0.0495183	0.0358	0.2576
chr3	142066508	age_hypo	-4.62813	3.68981e-06	0.049591	nan	nan
chr18	71910039	age_hypo	-4.62649	3.71908e-06	0.0497609	nan	nan
chr10	53349337	age_hypo	-4.6263	3.7225e-06	0.0497609	nan	nan
chr13	43899921	age_hypo	-4.62613	3.72565e-06	0.0497609	0.6987	0.439
chr2	235887633	age_hypo	-4.62582	3.73115e-06	0.0497609	0.9183	0.4472
chr19	39196584	age_hypo	-4.62572	3.733e-06	0.0497609	0.9069	0.6664
chr19	36912798	age_hyper	4.62577	3.7321e-06	0.0497609	0.053	0.0578
chr15	29859427	age_hyper	4.62639	3.72096e-06	0.0497609	0.9385	0.8641
chr5	77269213	age_hyper	4.62685	3.71274e-06	0.0497609	0.1161	0.2887
chr5	43902064	age_hyper	4.62696	3.71068e-06	0.0497609	0.9645	0.887
chr10	20182043	age_hypo	-4.62491	3.74765e-06	0.0498788	nan	nan
chr13	97887904	age_hypo	-4.62485	3.74864e-06	0.0498788	0.6504	0.854
chr9	82301413	age_hypo	-4.62352	3.7729e-06	0.0501007	0.8812	0.4441
chr20	1515267	age_hypo	-4.62299	3.7824e-06	0.0501007	0.6174	0.5813
chr3	85343781	age_hyper	4.62306	3.78125e-06	0.0501007	0.9207	0.913
chr5	98323777	age_hyper	4.6232	3.77868e-06	0.0501007	nan	nan
chr3	109045679	age_hyper	4.62345	3.77407e-06	0.0501007	0.8717	0.6879
chr1	51980725	age_hypo	-4.62266	3.78852e-06	0.050126	nan	nan
chr10	126314688	age_hypo	-4.6224	3.79333e-06	0.050126	0.8827	0.5955
chr10	22977671	age_hypo	-4.62219	3.79711e-06	0.050126	0.9536	0.7653
chr4	108887191	age_hypo	-4.62214	3.79799e-06	0.050126	0.8897	nan
chr6	16677204	age_hypo	-4.62159	3.80816e-06	0.0502151	0.253	0.3739
chr10	110427138	age_hyper	4.62125	3.81429e-06	0.0502507	0.9686	nan
chr17	9938740	age_hypo	-4.62083	3.822e-06	0.050262	0.9143	0.7439
chr19	51231966	age_hyper	4.62099	3.81918e-06	0.050262	0.4836	0.4221
chr14	105451683	age_hyper	4.61967	3.84359e-06	0.0505006	0.8321	0.7822
chr10	126314680	age_hypo	-4.61861	3.86316e-06	0.0507123	0.918	0.6208
chr16	46393658	age_hyper	4.61787	3.87695e-06	0.0508478	0.2225	0.2513
chr15	102286735	age_hyper	4.61753	3.8834e-06	0.0508868	0.081	0.0499
chr1	112283267	age_hyper	4.61624	3.90759e-06	0.051158	nan	0.0976
chr1	196111206	age_hyper	4.6159	3.91393e-06	0.0511954	0.9199	nan
chr6	46454043	age_hypo	-4.61336	3.9622e-06	0.0517789	0.9064	0.4426
chr6	105406428	age_hyper	4.61318	3.9656e-06	0.0517789	0.6299	0.5436
chr16	48311250	age_hypo	-4.61261	3.97652e-06	0.0518753	0.6051	0.9299
chr10	52120979	age_hypo	-4.61057	4.01561e-06	0.0522806	0.9133	0.879
chr5	90635839	age_hypo	-4.61003	4.02615e-06	0.0522806	0.94	0.6283
chr12	48130493	age_hypo	-4.6097	4.03255e-06	0.0522806	0.9216	0.3677
chr13	69513822	age_hyper	4.60973	4.03187e-06	0.0522806	0.9587	0.8991
chr4	30724158	age_hyper	4.60996	4.02751e-06	0.0522806	0.0505	0.0667
chr13	108517134	age_hyper	4.61002	4.02632e-06	0.0522806	0.0469	0.1831
chr8	71679971	age_hyper	4.61071	4.01301e-06	0.0522806	0.9446	nan
chr10	20221094	age_hypo	-4.60933	4.0396e-06	0.0523258	0.8942	nan
chr11	123339725	age_hypo	-4.60881	4.04981e-06	0.0524117	0.9543	0.7878
chr16	34553336	age_hypo	-4.60838	4.05813e-06	0.0524134	nan	nan
chr2	102365077	age_hypo	-4.60815	4.06265e-06	0.0524134	nan	nan
chr15	102013310	age_hypo	-4.6081	4.06372e-06	0.0524134	0.955	0.7825
chr4	88835103	age_hypo	-4.60807	4.06424e-06	0.0524134	nan	nan
chr3	58384841	age_hypo	-4.60775	4.07052e-06	0.0524146	0.1724	0.588
chr2	22682821	age_hyper	4.6077	4.07148e-06	0.0524146	nan	nan
chr3	71112600	age_hypo	-4.60706	4.08409e-06	0.0525308	nan	nan
chr15	90536464	age_hypo	-4.6068	4.08912e-06	0.0525494	0.9405	0.8032
chr11	50365349	age_hyper	4.60656	4.09383e-06	0.0525638	nan	nan
chr5	174152054	age_hyper	4.60631	4.09877e-06	0.0525812	0.0906	0.0734
chr4	60662208	age_hyper	4.6047	4.13051e-06	0.0529421	nan	nan
chr11	134021484	age_hypo	-4.60423	4.13998e-06	0.0530171	0.2956	0.6938
chr13	41249248	age_hypo	-4.60356	4.15336e-06	0.0530791	0.9363	nan
chr7	147477357	age_hypo	-4.60277	4.16905e-06	0.0530791	0.8679	0.7637
chr15	92589159	age_hypo	-4.60241	4.17632e-06	0.0530791	0.9524	0.7803
chr3	72536758	age_hypo	-4.60236	4.1774e-06	0.0530791	0.8827	0.5624
chr17	260634	age_hyper	4.60236	4.17739e-06	0.0530791	0.0287	0.1182
chr2	31301213	age_hyper	4.60275	4.16941e-06	0.0530791	nan	nan
chr1	149287853	age_hyper	4.60297	4.16512e-06	0.0530791	0.3242	0.2867
chr5	6301691	age_hyper	4.60331	4.15821e-06	0.0530791	0.9281	0.6206
chr5	172682272	age_hyper	4.60355	4.1535e-06	0.0530791	0.9603	nan
chr2	26800914	age_hyper	4.60177	4.18909e-06	0.0531355	0.1129	0.3562
chr12	114882142	age_hyper	4.60186	4.18736e-06	0.0531355	0.0568	0.1333
chr20	39312462	age_hyper	4.60153	4.19394e-06	0.0531511	0.6472	0.742
chr13	63352643	age_hyper	4.60093	4.20613e-06	0.0532596	nan	0.6206
chr12	101971193	age_hyper	4.59977	4.22967e-06	0.0535114	nan	0.9396
chr10	119727090	age_hyper	4.59873	4.25071e-06	0.0537312	0.9478	0.9185
chr9	109622289	age_hyper	4.59845	4.2565e-06	0.0537581	0.1366	0.2567
chr22	29877022	age_hyper	4.5979	4.26763e-06	0.0538522	0.0742	0.3056
chr10	32108153	age_hypo	-4.59759	4.27402e-06	0.0538865	0.9159	0.375
chr17	40696263	age_hypo	-4.59676	4.29114e-06	0.0540559	0.9409	0.6932
chr5	151667283	age_hypo	-4.59654	4.29568e-06	0.0540666	0.8852	0.6531
chr8	142726349	age_hyper	4.59588	4.3092e-06	0.0541903	0.9143	0.1898
chr5	20006440	age_hypo	-4.59553	4.31647e-06	0.0542352	nan	nan
chr3	37266747	age_hyper	4.59467	4.3344e-06	0.0544139	0.7169	0.6
chr9	79541259	age_hypo	-4.59439	4.34024e-06	0.0544406	0.8997	0.2094
chr10	118853206	age_hypo	-4.59363	4.35598e-06	0.054537	0.9555	0.7201
chr17	62232236	age_hypo	-4.59323	4.36447e-06	0.054537	0.9099	0.3676
chr9	100964221	age_hypo	-4.59292	4.37093e-06	0.054537	0.9566	0.8862
chr1	226856112	age_hypo	-4.59282	4.37288e-06	0.054537	0.8295	0.1882
chr11	70048833	age_hypo	-4.59277	4.37396e-06	0.054537	0.2757	0.1961
chr19	1861491	age_hyper	4.59335	4.36187e-06	0.054537	0.1253	0.4013
chr14	20240683	age_hyper	4.5938	4.35239e-06	0.054537	nan	0.1568
chr1	183169909	age_hyper	4.5925	4.37963e-06	0.0545613	0.6329	0.9226
chr13	51255090	age_hypo	-4.59174	4.39571e-06	0.0547151	nan	nan
chr14	22918572	age_hypo	-4.59088	4.41387e-06	0.054848	0.7996	0.4091
chr20	61486891	age_hyper	4.59103	4.41062e-06	0.054848	0.7733	0.734
chr2	201332878	age_hypo	-4.59028	4.42646e-06	0.0549083	0.937	0.694
chr1	143431543	age_hypo	-4.58979	4.43689e-06	0.0549083	0.8181	0.7082
chr1	207997017	age_hypo	-4.58977	4.43744e-06	0.0549083	0.0691	0.3801
chr2	85361717	age_hyper	4.58977	4.43726e-06	0.0549083	0.0479	0.059
chr21	14635841	age_hyper	4.59027	4.42674e-06	0.0549083	0.5242	0.5992
chr8	6107484	age_hypo	-4.58888	4.45622e-06	0.0549485	nan	nan
chr21	47570793	age_hypo	-4.58879	4.4582e-06	0.0549485	0.9301	0.7571
chr16	67426696	age_hypo	-4.58873	4.45943e-06	0.0549485	0.9149	0.7337
chr1	196987537	age_hyper	4.58875	4.4591e-06	0.0549485	nan	nan
chr2	122146045	age_hyper	4.58932	4.447e-06	0.0549485	0.9365	0.8941
chr2	201342616	age_hypo	-4.58852	4.46394e-06	0.0549579	0.8957	0.5606
chr8	102290430	age_hypo	-4.58738	4.4884e-06	0.055147	0.1914	0.2951
chr4	165022054	age_hypo	-4.5872	4.49241e-06	0.055147	0.9268	0.914
chr5	80801666	age_hypo	-4.5868	4.50083e-06	0.055147	nan	nan
chr13	113376211	age_hypo	-4.58676	4.50186e-06	0.055147	0.9489	0.8374
chr5	77269239	age_hyper	4.58702	4.49616e-06	0.055147	0.295	0.661
chr12	7261351	age_hyper	4.58713	4.49391e-06	0.055147	0.3023	0.389
chr10	116581332	age_hyper	4.58645	4.50854e-06	0.0551826	0.0227	0.1172
chr16	32010530	age_hypo	-4.58621	4.51366e-06	0.0551993	0.8107	0.7163
chr1	226838357	age_hypo	-4.58502	4.5395e-06	0.0554689	0.9179	0.4785
chr6	105401601	age_hyper	4.58376	4.56692e-06	0.0557575	0.1415	0.2011
chr21	47814141	age_hyper	4.58222	4.60067e-06	0.0560762	0.6915	0.5647
chr2	206897472	age_hyper	4.58232	4.59855e-06	0.0560762	nan	nan
chr13	26327628	age_hypo	-4.58204	4.60464e-06	0.056078	0.6701	0.6352
chr6	143261907	age_hypo	-4.58174	4.61121e-06	0.0561114	0.745	0.6625
chr12	19721393	age_hypo	-4.58056	4.63736e-06	0.0563205	nan	nan
chr8	112038636	age_hypo	-4.58033	4.64237e-06	0.0563205	nan	nan
chr19	36628096	age_hypo	-4.57937	4.66388e-06	0.0563205	0.4878	0.2287
chr2	164585131	age_hypo	-4.57905	4.67092e-06	0.0563205	0.9338	0.4348
chr1	4765867	age_hypo	-4.579	4.672e-06	0.0563205	0.5219	0.5375
chr5	37833334	age_hypo	-4.57888	4.67473e-06	0.0563205	0.8668	0.224
chr10	125318473	age_hypo	-4.57872	4.67833e-06	0.0563205	nan	0.5528
chr15	45873625	age_hyper	4.57905	4.67094e-06	0.0563205	0.9371	0.7335
chr15	23859905	age_hyper	4.57925	4.66655e-06	0.0563205	0.8729	0.8195
chr9	133567894	age_hyper	4.57945	4.66208e-06	0.0563205	0.6537	0.2825
chr6	28805867	age_hyper	4.57959	4.65877e-06	0.0563205	nan	nan
chr11	1388390	age_hyper	4.57981	4.65404e-06	0.0563205	0.9446	0.9571
chr1	84052668	age_hyper	4.58028	4.64344e-06	0.0563205	0.9093	0.4471
chr6	166879523	age_hypo	-4.57841	4.68527e-06	0.0563579	0.8809	0.6972
chr5	74147942	age_hypo	-4.57798	4.69486e-06	0.0564078	nan	nan
chr22	38610714	age_hyper	4.57771	4.70096e-06	0.0564078	0.144	0.1395
chr6	6004286	age_hyper	4.57776	4.69982e-06	0.0564078	0.0543	0.1834
chr15	78496270	age_hyper	4.57753	4.70503e-06	0.0564104	0.9289	0.4195
chr13	113376908	age_hypo	-4.57698	4.71748e-06	0.0564825	0.9223	0.6166
chr2	125291394	age_hypo	-4.57692	4.71875e-06	0.0564825	0.4656	0.8426
chr20	58257812	age_hypo	-4.57639	4.73066e-06	0.0565785	0.6938	0.3708
chr3	69549428	age_hypo	-4.57622	4.73448e-06	0.0565785	0.8873	0.5498
chr8	17609522	age_hypo	-4.5759	4.74174e-06	0.0565873	0.9715	0.944
chr5	136833676	age_hypo	-4.57552	4.75047e-06	0.0565873	0.2845	0.5163
chr5	75013592	age_hypo	-4.57512	4.75944e-06	0.0565873	0.1095	0.2737
chr12	131321567	age_hypo	-4.57471	4.76877e-06	0.0565873	0.3289	0.2541
chr8	9466866	age_hypo	-4.57454	4.77259e-06	0.0565873	0.868	0.7786
chr10	80883328	age_hypo	-4.57449	4.77381e-06	0.0565873	0.9651	0.9538
chr10	102321942	age_hyper	4.57478	4.76728e-06	0.0565873	0.1046	0.1689
chr1	59042285	age_hyper	4.57498	4.76256e-06	0.0565873	0.1021	0.1059
chr14	23665334	age_hyper	4.57509	4.76007e-06	0.0565873	0.9318	0.8852
chr5	172345502	age_hyper	4.57526	4.75639e-06	0.0565873	0.558	0.5157
chr21	22032799	age_hyper	4.5742	4.78045e-06	0.0566202	0.9549	0.891
chr4	160124585	age_hypo	-4.57376	4.79038e-06	0.0566524	0.3125	0.4003
chr20	59729013	age_hyper	4.57374	4.79089e-06	0.0566524	nan	0.9274
chr2	201341453	age_hypo	-4.57246	4.82022e-06	0.0568852	0.8343	0.5799
chr18	53446651	age_hypo	-4.57175	4.8366e-06	0.0568852	0.1047	0.0475
chr7	90895617	age_hyper	4.57154	4.84162e-06	0.0568852	0.4732	0.7339
chr8	9684024	age_hyper	4.57168	4.83828e-06	0.0568852	0.9416	0.8748
chr16	82173616	age_hyper	4.57179	4.83578e-06	0.0568852	nan	nan
chr4	56139124	age_hyper	4.57185	4.83445e-06	0.0568852	0.9404	0.5402
chr6	77082951	age_hyper	4.57208	4.82898e-06	0.0568852	nan	0.7876
chr10	74472750	age_hyper	4.57218	4.82674e-06	0.0568852	nan	0.3212
chr6	154814303	age_hypo	-4.57111	4.85155e-06	0.0569563	0.9664	0.7412
chr2	25109601	age_hypo	-4.57079	4.85892e-06	0.0569646	0.7126	0.5126
chr15	29269945	age_hypo	-4.57059	4.86363e-06	0.0569646	0.2918	0.4085
chr17	15655969	age_hypo	-4.57057	4.86392e-06	0.0569646	nan	nan
chr15	52295429	age_hyper	4.5703	4.87027e-06	0.0569935	0.6761	0.9011
chr19	28894619	age_hyper	4.56971	4.88394e-06	0.0571079	0.9571	0.9147
chr20	49710175	age_hyper	4.56915	4.89714e-06	0.0572166	0.8288	0.5369
chr18	15024826	age_hyper	4.56857	4.91052e-06	0.0573272	0.9631	0.9374
chr2	190958617	age_hypo	-4.56751	4.93564e-06	0.0575746	0.9235	0.5353
chr2	196235960	age_hyper	4.56686	4.95084e-06	0.0577061	nan	nan
chr2	177273303	age_hyper	4.56666	4.95556e-06	0.0577153	nan	nan
chr9	135991852	age_hypo	-4.56609	4.96896e-06	0.0578218	0.3108	0.2089
chr17	41742539	age_hyper	4.56594	4.9726e-06	0.0578218	0.9216	0.7835
chr3	144238813	age_hyper	4.56557	4.98133e-06	0.0578775	nan	nan
chr1	226902575	age_hypo	-4.56522	4.98981e-06	0.0578842	0.9329	0.5258
chr7	85652074	age_hyper	4.56526	4.98882e-06	0.0578842	0.9528	nan
chr18	74805120	age_hypo	-4.56502	4.99437e-06	0.0578914	nan	0.3704
chr12	129098697	age_hypo	-4.56485	4.99854e-06	0.0578939	0.9481	0.7857
chr17	8056878	age_hypo	-4.56463	5.00364e-06	0.0579073	0.0295	0.1421
chr5	179253205	age_hypo	-4.56426	5.0126e-06	0.0579652	0.1907	0.6371
chr2	29364907	age_hypo	-4.56353	5.03012e-06	0.0580645	nan	nan
chr17	36620362	age_hypo	-4.56338	5.03356e-06	0.0580645	0.4286	0.5975
chr18	33702775	age_hypo	-4.56328	5.03609e-06	0.0580645	0.7029	0.5259
chr1	209882141	age_hypo	-4.56315	5.03924e-06	0.0580645	0.9126	0.4822
chr11	58950732	age_hypo	-4.56307	5.04099e-06	0.0580645	0.4492	0.7668
chr1	196015777	age_hyper	4.56284	5.04654e-06	0.0580829	nan	nan
chr21	39138519	age_hyper	4.5619	5.06934e-06	0.0582995	0.3185	0.9402
chr22	30980051	age_hypo	-4.56173	5.0734e-06	0.0583005	0.8985	0.5773
chr14	105173357	age_hypo	-4.56155	5.07779e-06	0.0583052	0.3318	0.1314
chr10	96943575	age_hyper	4.56084	5.09485e-06	0.0584553	0.0387	0.118
chr6	124260891	age_hyper	4.56013	5.11227e-06	0.0586093	nan	nan
chr1	2422855	age_hypo	-4.55934	5.13137e-06	0.0587824	0.8427	0.8815
chr11	118047948	age_hypo	-4.55829	5.15719e-06	0.0588321	nan	0.7994
chr21	34186015	age_hyper	4.55818	5.15979e-06	0.0588321	0.8489	0.6134
chr13	41189143	age_hyper	4.55835	5.15563e-06	0.0588321	nan	0.7135
chr13	68484275	age_hyper	4.55855	5.15086e-06	0.0588321	nan	0.8943
chr16	28912098	age_hyper	4.55876	5.14575e-06	0.0588321	0.9393	0.8909
chr14	103588315	age_hyper	4.55888	5.14272e-06	0.0588321	0.8922	0.2387
chr1	229998346	age_hypo	-4.55762	5.17367e-06	0.0589446	0.9185	0.3592
chr1	212004577	age_hypo	-4.55682	5.19335e-06	0.0591228	0.1165	0.2249
chr3	160167990	age_hyper	4.55645	5.20242e-06	0.0591801	0.1546	0.4677
chr9	34760679	age_hyper	4.55629	5.20647e-06	0.0591803	0.1058	0.2884
chr2	119067385	age_hyper	4.55576	5.21954e-06	0.059283	0.1428	0.1926
chr16	3242872	age_hypo	-4.55462	5.24791e-06	0.0594688	0.735	0.4355
chr1	5259961	age_hypo	-4.5545	5.25095e-06	0.0594688	0.9381	0.5484
chr15	101991202	age_hypo	-4.55445	5.25216e-06	0.0594688	0.6948	0.6471
chr13	23899636	age_hypo	-4.5542	5.25864e-06	0.0594688	0.8399	0.4119
chr7	147419450	age_hypo	-4.55413	5.26025e-06	0.0594688	0.9252	0.8326
chr3	156801478	age_hyper	4.55464	5.24749e-06	0.0594688	0.6219	0.6045
chr19	17232870	age_hypo	-4.55382	5.26798e-06	0.0594964	0.6902	0.5412
chr15	102288240	age_hypo	-4.55359	5.2738e-06	0.0594964	0.9373	0.4935
chr1	201568824	age_hypo	-4.55355	5.27485e-06	0.0594964	0.5707	0.6448
chr17	49605701	age_hypo	-4.55241	5.30337e-06	0.0596345	0.8871	0.516
chr4	171322569	age_hyper	4.55242	5.30314e-06	0.0596345	0.3908	0.3579
chr14	95240560	age_hyper	4.55249	5.3015e-06	0.0596345	0.1701	nan
chr16	29796631	age_hyper	4.55271	5.29593e-06	0.0596345	0.0548	0.1091
chr18	23841415	age_hypo	-4.55217	5.30954e-06	0.0596582	nan	nan
chr3	63524360	age_hyper	4.55165	5.3226e-06	0.0597591	0.9081	0.8607
chr5	80508394	age_hyper	4.55012	5.3616e-06	0.0599217	0.7198	0.6863
chr11	32428366	age_hyper	4.55021	5.3592e-06	0.0599217	0.9657	0.8519
chr10	123139758	age_hyper	4.55024	5.35835e-06	0.0599217	0.96	0.9317
chr2	130269512	age_hyper	4.55036	5.35533e-06	0.0599217	0.9097	0.9011
chr1	55217892	age_hyper	4.55065	5.34806e-06	0.0599217	0.9446	0.7085
chr2	227700456	age_hyper	4.55067	5.34763e-06	0.0599217	0.0176	0.0687
chr6	35569751	age_hypo	-4.54981	5.36938e-06	0.0599368	0.7421	0.098
chr10	3190653	age_hyper	4.54974	5.37113e-06	0.0599368	0.9507	0.9256
chr7	37458540	age_hypo	-4.54918	5.38554e-06	0.060052	0.9375	0.7397
chr10	37089928	age_hyper	4.54852	5.40246e-06	0.0601948	0.7716	nan
chr8	144295690	age_hypo	-4.54792	5.41794e-06	0.0602761	0.9468	0.5166
chr4	103840773	age_hypo	-4.54791	5.41812e-06	0.0602761	0.9397	0.9042
chr22	25290627	age_hyper	4.54776	5.42209e-06	0.0602761	0.5566	0.2244
chr18	11146472	age_hypo	-4.54739	5.43166e-06	0.060291	0.8146	0.4858
chr14	37494899	age_hyper	4.54751	5.42846e-06	0.060291	0.8313	0.5259
chr3	43612552	age_hyper	4.54662	5.45153e-06	0.0604201	nan	nan
chr1	249168676	age_hyper	4.54674	5.44839e-06	0.0604201	0.0782	nan
chr2	96728926	age_hypo	-4.54628	5.46031e-06	0.0604718	nan	0.7145
chr15	81284247	age_hypo	-4.54566	5.47645e-06	0.0605244	nan	nan
chr2	55125233	age_hypo	-4.54561	5.47768e-06	0.0605244	0.6354	0.802
chr13	52335987	age_hypo	-4.5453	5.4857e-06	0.0605244	0.9686	0.7174
chr18	21270268	age_hyper	4.54541	5.48275e-06	0.0605244	0.0993	0.219
chr7	97836421	age_hyper	4.54569	5.47562e-06	0.0605244	0.8992	0.9449
chr5	147523057	age_hyper	4.54513	5.49015e-06	0.0605279	nan	nan
chr14	24921157	age_hyper	4.54396	5.52078e-06	0.06082	nan	nan
chr1	160056287	age_hypo	-4.54376	5.52589e-06	0.0608305	0.0236	0.2672
chr10	124324911	age_hypo	-4.5434	5.53542e-06	0.0608466	0.8136	0.6312
chr19	8223315	age_hypo	-4.54339	5.53565e-06	0.0608466	0.9372	0.8021
chr2	145130254	age_hypo	-4.54315	5.5419e-06	0.0608617	0.2126	0.315
chr17	74070529	age_hyper	4.54302	5.54532e-06	0.0608617	0.1306	0.1124
chr15	92613039	age_hypo	-4.54179	5.57799e-06	0.0611744	0.0895	0.5508
chr2	97721195	age_hypo	-4.54142	5.58771e-06	0.0611895	0.9472	0.416
chr3	53694281	age_hyper	4.54143	5.58731e-06	0.0611895	0.8327	0.7597
chr15	91644935	age_hypo	-4.54058	5.60988e-06	0.0613864	0.2468	0.4617
chr9	7209050	age_hypo	-4.54033	5.61651e-06	0.0614131	nan	0.3108
chr19	54445331	age_hyper	4.54004	5.6244e-06	0.0614535	0.8831	0.6785
chr18	77307670	age_hyper	4.53975	5.63223e-06	0.0614933	0.8662	0.5761
chr2	208730386	age_hyper	4.53938	5.64205e-06	0.0615547	nan	nan
chr4	154304790	age_hyper	4.53898	5.65277e-06	0.0616257	0.7565	0.956
chr3	114034965	age_hyper	4.53861	5.66266e-06	0.0616877	nan	nan
chr6	138567377	age_hypo	-4.53801	5.67868e-06	0.0618163	0.7865	0.7414
chr1	196099083	age_hyper	4.53776	5.68558e-06	0.0618455	0.8385	0.9372
chr18	41175386	age_hypo	-4.53715	5.70192e-06	0.0619773	nan	nan
chr19	39798217	age_hyper	4.53643	5.72137e-06	0.0621427	0.7052	0.6214
chr15	59071492	age_hypo	-4.53625	5.72629e-06	0.0621501	0.8575	0.8427
chr9	9521960	age_hyper	4.53585	5.73717e-06	0.0622221	0.9618	0.9055
chr7	147779433	age_hypo	-4.53484	5.76463e-06	0.0624127	0.9311	0.2975
chr5	171848264	age_hypo	-4.53474	5.76732e-06	0.0624127	0.9633	0.8551
chr2	201331191	age_hypo	-4.53474	5.76751e-06	0.0624127	0.8339	0.6275
chr17	47549031	age_hypo	-4.53396	5.78886e-06	0.0624542	0.4701	0.1566
chr12	124482410	age_hypo	-4.53385	5.79183e-06	0.0624542	0.2401	0.5625
chr1	226921335	age_hypo	-4.53369	5.79607e-06	0.0624542	0.7096	0.3135
chr1	110364641	age_hypo	-4.53304	5.81395e-06	0.0624542	0.8671	0.6071
chr7	22590083	age_hyper	4.53309	5.8127e-06	0.0624542	0.264	0.334
chr19	2503992	age_hyper	4.53313	5.81171e-06	0.0624542	0.8368	0.7824
chr18	13641690	age_hyper	4.53346	5.8025e-06	0.0624542	0.8384	0.3629
chr8	10750496	age_hyper	4.53349	5.80181e-06	0.0624542	0.396	0.8047
chr11	128492242	age_hyper	4.53366	5.79713e-06	0.0624542	0.9575	0.9476
chr21	38082613	age_hyper	4.53426	5.78061e-06	0.0624542	0.0353	0.0625
chr4	184930913	age_hypo	-4.53282	5.82023e-06	0.0624759	0.8554	0.9444
chr8	136429150	age_hypo	-4.53264	5.82502e-06	0.0624817	0.8718	0.3916
chr1	230982348	age_hypo	-4.53216	5.83843e-06	0.0625797	0.844	0.6611
chr5	73312675	age_hypo	-4.53152	5.8561e-06	0.0626764	0.8991	0.9123
chr1	234908523	age_hypo	-4.53137	5.86028e-06	0.0626764	0.3461	0.325
chr3	178096955	age_hyper	4.53145	5.85797e-06	0.0626764	nan	0.9602
chr1	226921941	age_hypo	-4.53106	5.86897e-06	0.062678	0.6996	0.6745
chr11	9025569	age_hyper	4.53108	5.86839e-06	0.062678	0.0416	0.1371
chr7	22158713	age_hypo	-4.5308	5.87619e-06	0.0627093	0.7496	0.6732
chr11	99363973	age_hyper	4.52986	5.90232e-06	0.0629424	nan	nan
chr6	18198782	age_hypo	-4.52936	5.91638e-06	0.0630252	0.9009	0.6537
chr7	45415629	age_hypo	-4.52927	5.91868e-06	0.0630252	0.903	0.7637
chr15	33154309	age_hypo	-4.52874	5.93363e-06	0.0631386	0.8806	0.3525
chr3	170492903	age_hyper	4.52824	5.94774e-06	0.0632428	0.9676	0.958
chr8	142263753	age_hyper	4.52805	5.95315e-06	0.0632545	0.9328	0.8702
chr3	61280656	age_hypo	-4.52751	5.96818e-06	0.0632981	0.8372	0.5528
chr4	2046620	age_hypo	-4.5274	5.9713e-06	0.0632981	0.9501	0.903
chr12	62206642	age_hyper	4.52714	5.97884e-06	0.0632981	0.9722	0.9333
chr8	37924789	age_hyper	4.52714	5.97862e-06	0.0632981	0.1583	0.0929
chr5	20376737	age_hyper	4.52755	5.96717e-06	0.0632981	nan	0.9085
chr6	37641470	age_hypo	-4.52695	5.98401e-06	0.0633071	0.5182	0.1449
chr12	125135187	age_hyper	4.52637	6.00054e-06	0.0634362	0.9437	0.5336
chr2	240420347	age_hypo	-4.52531	6.03069e-06	0.063709	0.8919	0.3203
chr7	67319120	age_hyper	4.52451	6.05361e-06	0.0639051	0.1045	0.2179
chr5	21171948	age_hyper	4.52435	6.05827e-06	0.0639083	nan	0.8081
chr3	71096473	age_hypo	-4.5238	6.07385e-06	0.0640104	0.8264	0.903
chr7	124087355	age_hyper	4.5237	6.07668e-06	0.0640104	0.8722	nan
chr3	5022222	age_hyper	4.52334	6.08703e-06	0.0640734	0.0924	0.4373
chr2	134948667	age_hypo	-4.52285	6.1013e-06	0.0641776	0.7976	0.3797
chr7	95831499	age_hypo	-4.52262	6.108e-06	0.0641785	0.9652	0.8303
chr17	16570057	age_hyper	4.52239	6.11452e-06	0.0641785	0.3503	0.3603
chr16	32581931	age_hyper	4.52245	6.11271e-06	0.0641785	nan	nan
chr1	163570037	age_hyper	4.52197	6.12665e-06	0.0642598	0.9606	0.913
chr3	44803456	age_hyper	4.52157	6.13815e-06	0.0642885	0.0405	0.193
chr20	3191282	age_hyper	4.52161	6.13713e-06	0.0642885	0.8896	0.8417
chr7	37516672	age_hypo	-4.52139	6.14349e-06	0.0642985	0.9255	nan
chr16	66362272	age_hypo	-4.52081	6.16033e-06	0.0644249	0.8919	0.7009
chr6	160405226	age_hypo	-4.52038	6.17287e-06	0.0644249	0.8754	0.9409
chr10	1616330	age_hypo	-4.52034	6.17409e-06	0.0644249	0.8826	0.9356
chr1	204991437	age_hypo	-4.52011	6.18064e-06	0.0644249	0.9146	0.6481
chr7	133427429	age_hypo	-4.51987	6.18762e-06	0.0644249	nan	0.719
chr20	60439676	age_hypo	-4.51942	6.20103e-06	0.0644249	0.961	0.8545
chr1	61739799	age_hypo	-4.51938	6.20214e-06	0.0644249	0.849	0.6852
chr20	62744643	age_hyper	4.51917	6.20829e-06	0.0644249	0.465	0.7456
chr1	105659972	age_hyper	4.51923	6.20637e-06	0.0644249	0.6204	0.7184
chr6	148490837	age_hyper	4.51966	6.19387e-06	0.0644249	0.9501	0.9518
chr17	72014493	age_hyper	4.51979	6.19004e-06	0.0644249	0.8998	0.1754
chr5	77147312	age_hyper	4.52024	6.17698e-06	0.0644249	0.0811	0.1089
chr7	90895605	age_hyper	4.51807	6.24044e-06	0.0647127	0.3485	0.6675
chr17	7161184	age_hypo	-4.51759	6.25461e-06	0.0647771	0.9598	0.9577
chr9	108098771	age_hypo	-4.51756	6.25549e-06	0.0647771	0.7493	0.6517
chr21	47566812	age_hypo	-4.51683	6.27732e-06	0.0649572	0.7437	0.3051
chr1	86894484	age_hyper	4.51618	6.29641e-06	0.065063	0.9522	0.8492
chr4	59171943	age_hyper	4.5162	6.29599e-06	0.065063	0.9513	0.7613
chr5	180615086	age_hyper	4.51591	6.30441e-06	0.0650998	0.0741	0.2514
chr2	423846	age_hypo	-4.51565	6.31232e-06	0.0651356	0.937	0.8321
chr1	208041339	age_hypo	-4.51527	6.32366e-06	0.0652067	0.0267	0.2144
chr18	6398590	age_hypo	-4.51506	6.32983e-06	0.0652245	0.8395	0.7364
chr6	134789602	age_hypo	-4.51437	6.35062e-06	0.0653469	nan	nan
chr11	50095226	age_hyper	4.51448	6.34736e-06	0.0653469	0.7607	0.5381
chr14	100397546	age_hypo	-4.51364	6.37238e-06	0.0655248	0.7656	0.5863
chr7	4763182	age_hyper	4.51313	6.38774e-06	0.0655907	0.2308	0.3154
chr4	41747801	age_hyper	4.51322	6.3852e-06	0.0655907	0.1058	0.2182
chr1	26886769	age_hypo	-4.51271	6.4006e-06	0.0656768	0.959	0.8804
chr19	45543980	age_hypo	-4.51228	6.41348e-06	0.0657105	0.8298	0.5339
chr6	80445433	age_hyper	4.51215	6.41733e-06	0.0657105	0.9289	0.8079
chr5	59716263	age_hyper	4.51229	6.41316e-06	0.0657105	0.9557	0.8467
chr1	197882593	age_hyper	4.51154	6.4359e-06	0.0658087	0.1622	0.1909
chr4	111990028	age_hyper	4.51159	6.43449e-06	0.0658087	0.9692	0.9284
chr2	201342582	age_hypo	-4.51109	6.44941e-06	0.065901	0.9292	0.613
chr16	85247821	age_hypo	-4.51053	6.46645e-06	0.0659739	0.8751	0.7955
chr7	102383533	age_hypo	-4.51042	6.47005e-06	0.0659739	nan	nan
chr6	44281218	age_hyper	4.51043	6.46976e-06	0.0659739	0.0216	0.0505
chr7	44641629	age_hyper	4.50997	6.48365e-06	0.0660666	0.9131	0.5137
chr22	39541102	age_hyper	4.50973	6.49101e-06	0.0660957	0.1164	0.1054
chr10	99302031	age_hypo	-4.50931	6.50381e-06	0.0661173	0.2397	0.1269
chr3	106928130	age_hypo	-4.50921	6.50702e-06	0.0661173	0.4775	0.5519
chr20	32100859	age_hypo	-4.50894	6.51528e-06	0.0661173	0.7545	0.8617
chr1	110610995	age_hyper	4.50863	6.52469e-06	0.0661173	0.1097	0.2653
chr11	70664693	age_hyper	4.50872	6.52198e-06	0.0661173	0.2789	0.3792
chr5	27546442	age_hyper	4.50884	6.51823e-06	0.0661173	nan	nan
chr3	122034266	age_hyper	4.50918	6.50778e-06	0.0661173	nan	0.8359
chr10	15205351	age_hypo	-4.50711	6.57181e-06	0.0665487	nan	0.6974
chr1	91196113	age_hyper	4.50695	6.57676e-06	0.0665529	0.0608	0.0799
chr6	148845854	age_hypo	-4.50647	6.59145e-06	0.0666349	nan	0.1789
chr22	50911344	age_hypo	-4.50639	6.59395e-06	0.0666349	0.8419	0.5367
chr8	11324680	age_hyper	4.5062	6.59998e-06	0.0666499	0.0441	0.2117
chr3	129210976	age_hyper	4.50603	6.60523e-06	0.066657	0.8191	0.8065
chr1	84467866	age_hypo	-4.50538	6.62546e-06	0.0668053	nan	nan
chr11	27742201	age_hyper	4.50512	6.63359e-06	0.0668053	0.0549	0.1661
chr13	58178029	age_hyper	4.50516	6.63237e-06	0.0668053	0.9615	nan
chr5	155466748	age_hypo	-4.50403	6.66759e-06	0.0668588	0.4415	0.7347
chr20	47375099	age_hypo	-4.50399	6.66904e-06	0.0668588	0.9123	0.5398
chr10	335961	age_hypo	-4.50381	6.67469e-06	0.0668588	0.767	0.6819
chr3	170354758	age_hypo	-4.50364	6.68002e-06	0.0668588	0.9537	0.8622
chr22	34319605	age_hypo	-4.50356	6.68251e-06	0.0668588	0.0457	0.1392
chr11	63275831	age_hypo	-4.50352	6.68372e-06	0.0668588	0.9215	0.211
chr9	29514891	age_hypo	-4.50323	6.69287e-06	0.0668588	0.8663	0.4995
chr2	157195497	age_hypo	-4.50308	6.69747e-06	0.0668588	0.6278	0.398
chr17	17589403	age_hypo	-4.50295	6.70162e-06	0.0668588	0.1613	0.1745
chr11	49231363	age_hypo	-4.50293	6.70218e-06	0.0668588	0.91	0.7461
chr18	77308005	age_hyper	4.50277	6.7073e-06	0.0668588	0.7507	0.465
chr7	19183280	age_hyper	4.50281	6.70604e-06	0.0668588	0.2469	0.6069
chr2	96811393	age_hyper	4.50285	6.70492e-06	0.0668588	0.0894	0.3209
chr1	3625681	age_hyper	4.50379	6.67516e-06	0.0668588	0.1756	0.3307
chr6	842372	age_hyper	4.50448	6.65343e-06	0.0668588	0.9286	0.6639
chr9	129644789	age_hypo	-4.50225	6.72392e-06	0.066979	0.5191	0.5731
chr9	79427724	age_hypo	-4.50167	6.74231e-06	0.0671165	0.6555	0.6056
chr2	176987441	age_hyper	4.50148	6.74817e-06	0.0671293	0.0559	0.1016
chr10	46168586	age_hyper	4.5013	6.75402e-06	0.0671419	0.3879	0.1437
chr7	147336346	age_hypo	-4.50054	6.77814e-06	0.0672963	0.9042	0.6657
chr19	58220080	age_hyper	4.50052	6.77872e-06	0.0672963	0.0125	0.0738
chr7	156317558	age_hypo	-4.49974	6.80357e-06	0.0674972	0.9526	0.8629
chr14	91581205	age_hypo	-4.49907	6.82514e-06	0.0676654	0.2898	0.0648
chr5	34869299	age_hypo	-4.49873	6.83599e-06	0.0677272	0.9191	0.4267
chr5	45511413	age_hyper	4.4976	6.87249e-06	0.0680429	0.9635	nan
chr2	156921288	age_hypo	-4.49723	6.88438e-06	0.0680761	0.8194	0.4395
chr9	79482256	age_hypo	-4.49721	6.88514e-06	0.0680761	0.9296	0.7551
chr3	148575288	age_hypo	-4.49702	6.89131e-06	0.0680913	0.9209	0.4469
chr8	98271430	age_hypo	-4.49682	6.89783e-06	0.0681098	0.9372	0.5836
chr3	43767426	age_hypo	-4.49576	6.9321e-06	0.0684021	nan	nan
chr20	25001669	age_hypo	-4.49544	6.9425e-06	0.0684345	0.9348	0.1882
chr20	20442948	age_hypo	-4.49523	6.94938e-06	0.0684345	0.7334	0.7426
chr12	102006772	age_hyper	4.49526	6.94854e-06	0.0684345	nan	0.7833
chr4	17507821	age_hypo	-4.49502	6.95648e-06	0.0684584	0.947	0.5262
chr14	33363729	age_hypo	-4.49427	6.98099e-06	0.0686075	0.9492	0.5023
chr15	60288092	age_hyper	4.49438	6.97721e-06	0.0686075	0.2015	0.3885
chr5	166387994	age_hyper	4.49389	6.99341e-06	0.0686835	0.9556	0.9378
chr11	9025727	age_hyper	4.49354	7.00474e-06	0.0687487	0.0446	0.1009
chr1	205217393	age_hypo	-4.49301	7.02236e-06	0.0688046	0.9614	0.9018
chr3	124959663	age_hypo	-4.4929	7.02612e-06	0.0688046	nan	nan
chr2	47170521	age_hypo	-4.4928	7.0292e-06	0.0688046	0.9232	0.4348
chr10	101282933	age_hyper	4.49293	7.02495e-06	0.0688046	0.0726	0.1126
chr4	11474461	age_hyper	4.49254	7.03783e-06	0.0688431	0.9497	0.9379
chr7	28995274	age_hyper	4.49207	7.0535e-06	0.0689505	0.1876	0.2529
chr13	113403242	age_hypo	-4.49164	7.06764e-06	0.0690365	0.9523	0.6603
chr12	133086967	age_hypo	-4.49132	7.07817e-06	0.0690365	0.884	0.6978
chr13	113405527	age_hypo	-4.49124	7.08104e-06	0.0690365	0.9604	0.8702
chr2	120504198	age_hypo	-4.49109	7.0859e-06	0.0690365	0.8435	0.736
chr5	172127556	age_hyper	4.49081	7.09527e-06	0.0690365	0.6879	0.7449
chr17	48337727	age_hyper	4.49084	7.09415e-06	0.0690365	0.9217	0.9511
chr17	9067286	age_hyper	4.49106	7.08689e-06	0.0690365	0.9571	0.9414
chr12	85674632	age_hyper	4.49046	7.10683e-06	0.0691032	0.3055	0.4983
chr6	2046854	age_hyper	4.4899	7.12566e-06	0.0692404	0.8471	0.7865
chr5	117011793	age_hyper	4.48954	7.13784e-06	0.0692669	nan	nan
chr10	46971077	age_hyper	4.48958	7.13628e-06	0.0692669	0.0626	0.0587
chr12	54420374	age_hyper	4.48827	7.18036e-06	0.0696335	0.1723	0.2734
chr3	9143096	age_hypo	-4.48782	7.19544e-06	0.0696862	0.9433	0.5655
chr17	47072823	age_hyper	4.48769	7.20006e-06	0.0696862	0.1548	0.141
chr4	35632268	age_hyper	4.48781	7.19606e-06	0.0696862	nan	nan
chr10	118575716	age_hypo	-4.48717	7.21745e-06	0.069772	0.9218	0.5963
chr6	163283075	age_hypo	-4.48708	7.22052e-06	0.069772	0.9466	0.819
chr3	197782241	age_hypo	-4.487	7.22319e-06	0.069772	0.963	nan
chr7	130705790	age_hypo	-4.4867	7.23349e-06	0.0697794	0.1172	0.4325
chr7	106300315	age_hyper	4.4868	7.22994e-06	0.0697794	0.059	nan
chr11	128911615	age_hyper	4.4865	7.24017e-06	0.069798	0.168	0.8366
chr1	6130767	age_hyper	4.48629	7.24735e-06	0.0698213	0.9395	0.9472
chr15	32133671	age_hypo	-4.486	7.25729e-06	0.0698657	0.954	0.778
chr12	1537474	age_hypo	-4.48588	7.26149e-06	0.0698657	0.8139	0.6881
chr5	89772827	age_hypo	-4.48532	7.28045e-06	0.0699632	0.9499	nan
chr17	62279924	age_hypo	-4.48516	7.28594e-06	0.0699632	0.7465	0.4197
chr16	29909670	age_hyper	4.48527	7.28207e-06	0.0699632	0.0369	0.3888
chr3	39500629	age_hypo	-4.48466	7.30295e-06	0.0700807	0.9465	0.7674
chr6	5917126	age_hyper	4.48433	7.31448e-06	0.0701454	0.9637	0.9104
chr3	7820215	age_hyper	4.48417	7.31985e-06	0.070151	nan	0.6309
chr17	42906850	age_hyper	4.48355	7.34111e-06	0.0703088	0.0273	0.0811
chr15	83241357	age_hypo	-4.48322	7.35258e-06	0.0703676	0.0669	0.4549
chr17	12664005	age_hypo	-4.48309	7.35684e-06	0.0703676	0.9586	0.8952
chr1	221437247	age_hypo	-4.4829	7.36346e-06	0.070385	0.884	0.6643
chr17	56166675	age_hypo	-4.48161	7.40814e-06	0.0707659	0.2291	0.3815
chr6	163577152	age_hypo	-4.48117	7.42363e-06	0.0708216	0.9572	0.8848
chr13	28714241	age_hyper	4.48118	7.42309e-06	0.0708216	0.0509	0.0873
chr20	1799528	age_hypo	-4.48063	7.44238e-06	0.0708705	0.2763	0.6104
chr18	60289205	age_hypo	-4.4806	7.44325e-06	0.0708705	0.9381	0.7451
chr19	30020315	age_hyper	4.48073	7.43867e-06	0.0708705	0.2616	0.5817
chr1	226833956	age_hypo	-4.48045	7.44872e-06	0.0708765	0.6611	0.5601
chr12	110063547	age_hypo	-4.48005	7.4626e-06	0.0708977	0.9152	0.4422
chr10	90995343	age_hypo	-4.47997	7.46545e-06	0.0708977	0.2818	0.2541
chr20	13976060	age_hyper	4.48014	7.45956e-06	0.0708977	0.0314	0.0785
chr9	8888744	age_hypo	-4.47935	7.48696e-06	0.0709729	0.9233	0.5521
chr7	30177770	age_hypo	-4.47935	7.48713e-06	0.0709729	0.5311	0.5317
chr16	23717556	age_hyper	4.47933	7.48789e-06	0.0709729	0.9336	0.9066
chr22	46041697	age_hyper	4.47911	7.49551e-06	0.0709992	0.0252	0.0598
chr4	143480239	age_hyper	4.47891	7.50254e-06	0.0710199	0.8347	0.6885
chr4	113720703	age_hypo	-4.47863	7.5123e-06	0.0710533	0.9718	0.9652
chr3	61273812	age_hypo	-4.47853	7.51575e-06	0.0710533	nan	0.6248
chr2	224795879	age_hypo	-4.4782	7.52752e-06	0.0710729	nan	nan
chr12	39026569	age_hyper	4.47821	7.52732e-06	0.0710729	nan	nan
chr16	34267987	age_hypo	-4.4776	7.54883e-06	0.0711964	0.9387	0.929
chr4	123517524	age_hyper	4.47755	7.55032e-06	0.0711964	nan	0.9469
chr8	23247033	age_hypo	-4.47683	7.57587e-06	0.0713915	0.9549	0.5359
chr4	29006542	age_hyper	4.47665	7.58236e-06	0.0714067	nan	nan
chr13	112709026	age_hyper	4.47647	7.58873e-06	0.0714209	0.0859	0.2131
chr7	620864	age_hypo	-4.47532	7.62962e-06	0.0714935	nan	nan
chr2	145795158	age_hypo	-4.47509	7.63782e-06	0.0714935	0.9582	0.8737
chr9	131666728	age_hypo	-4.47487	7.64582e-06	0.0714935	0.9593	0.6316
chr3	142066594	age_hypo	-4.47478	7.64897e-06	0.0714935	0.7016	0.682
chr16	15122375	age_hypo	-4.47475	7.65004e-06	0.0714935	0.8545	0.8283
chr10	73368737	age_hypo	-4.47456	7.65686e-06	0.0714935	0.957	0.7098
chr1	87796310	age_hypo	-4.47448	7.65983e-06	0.0714935	0.015	0.0397
chr6	85482612	age_hyper	4.47453	7.65806e-06	0.0714935	0.1305	0.3322
chr11	59015644	age_hyper	4.47481	7.64796e-06	0.0714935	0.8796	0.2419
chr17	47585979	age_hyper	4.47489	7.64512e-06	0.0714935	0.6803	0.7361
chr5	77269354	age_hyper	4.47536	7.62814e-06	0.0714935	0.4521	0.5798
chr6	26225474	age_hyper	4.47556	7.62117e-06	0.0714935	0.0577	0.0977
chr3	145392560	age_hyper	4.47569	7.61658e-06	0.0714935	nan	nan
chr12	1769570	age_hypo	-4.47418	7.67047e-06	0.0715206	0.9101	0.6327
chr16	74776376	age_hypo	-4.47412	7.67249e-06	0.0715206	0.4435	0.64
chr1	230000043	age_hypo	-4.47375	7.68608e-06	0.0716018	0.9099	0.6421
chr4	108898028	age_hypo	-4.47223	7.74096e-06	0.0719766	nan	nan
chr9	8757526	age_hypo	-4.47204	7.74784e-06	0.0719766	nan	nan
chr1	54798618	age_hypo	-4.47201	7.74865e-06	0.0719766	0.3413	0.7819
chr1	210463373	age_hyper	4.47195	7.75087e-06	0.0719766	0.9354	0.9234
chr11	9025548	age_hyper	4.47237	7.73588e-06	0.0719766	0.0456	0.2457
chr11	7689764	age_hypo	-4.47091	7.78863e-06	0.0722071	0.9081	0.1485
chr2	25287061	age_hypo	-4.47055	7.80189e-06	0.0722071	nan	0.2137
chr6	97430885	age_hypo	-4.47043	7.80628e-06	0.0722071	0.8302	0.2566
chr1	109942545	age_hypo	-4.47014	7.81699e-06	0.0722071	nan	nan
chr6	168261463	age_hyper	4.46978	7.82986e-06	0.0722071	0.9184	0.8374
chr4	142461007	age_hyper	4.46983	7.82827e-06	0.0722071	0.9528	nan
chr7	32467569	age_hyper	4.4699	7.8258e-06	0.0722071	0.0226	0.1153
chr14	93389857	age_hyper	4.47005	7.82011e-06	0.0722071	0.052	0.1325
chr18	21192029	age_hyper	4.47051	7.80347e-06	0.0722071	0.9571	0.8574
chr16	81684837	age_hyper	4.47072	7.79557e-06	0.0722071	0.9246	0.3892
chr5	180670701	age_hyper	4.47074	7.7951e-06	0.0722071	0.0943	0.3839
chr12	111182663	age_hypo	-4.46936	7.84551e-06	0.0722972	0.8931	0.5011
chr19	8223307	age_hypo	-4.46925	7.84948e-06	0.0722972	0.9064	0.6153
chr12	116004033	age_hyper	4.46894	7.86072e-06	0.0723552	0.6785	0.7603
chr3	32452278	age_hypo	-4.46847	7.87819e-06	0.0724491	0.9605	0.8369
chr15	31638328	age_hypo	-4.4684	7.8808e-06	0.0724491	0.88	0.6856
chr1	226878408	age_hypo	-4.46818	7.88887e-06	0.0724779	0.6564	0.6313
chr16	17169819	age_hypo	-4.46751	7.9135e-06	0.0725566	0.9206	0.8425
chr13	52336040	age_hypo	-4.46714	7.92737e-06	0.0725566	0.9551	0.6693
chr7	61186707	age_hypo	-4.46701	7.93193e-06	0.0725566	nan	nan
chr19	17717363	age_hyper	4.46701	7.93208e-06	0.0725566	0.0443	0.0589
chr13	66032230	age_hyper	4.46731	7.92076e-06	0.0725566	0.9677	0.9446
chr7	135801832	age_hyper	4.46746	7.9153e-06	0.0725566	0.9509	0.8877
chr14	37123783	age_hyper	4.46775	7.90452e-06	0.0725566	0.044	0.0753
chr1	41980690	age_hypo	-4.46636	7.95617e-06	0.0726863	0.9445	0.5323
chr14	38063376	age_hyper	4.46646	7.95254e-06	0.0726863	0.0436	0.0921
chr1	209803066	age_hypo	-4.46405	8.04237e-06	0.0733863	0.9287	0.7516
chr3	54870209	age_hypo	-4.46404	8.0428e-06	0.0733863	0.9169	0.9002
chr10	20221082	age_hypo	-4.46383	8.05069e-06	0.0734126	0.9478	nan
chr19	30948827	age_hypo	-4.46353	8.06207e-06	0.0734706	0.8055	0.5626
chr15	57938434	age_hypo	-4.46312	8.07736e-06	0.0735642	nan	nan
chr9	4662864	age_hyper	4.46225	8.11036e-06	0.0737732	0.112	0.3185
chr11	6132845	age_hyper	4.46228	8.10933e-06	0.0737732	0.8281	nan
chr6	28806083	age_hyper	4.46188	8.12437e-06	0.0738548	0.0125	0.0758
chr5	137795898	age_hyper	4.46147	8.14003e-06	0.0739513	0.3289	0.8346
chr3	69549342	age_hypo	-4.46111	8.15344e-06	0.0739814	0.8748	0.2723
chr10	38556945	age_hyper	4.46122	8.14947e-06	0.0739814	0.9254	0.5416
chr4	151834669	age_hypo	-4.46087	8.16259e-06	0.0740187	nan	nan
chr13	42030967	age_hyper	4.46066	8.17093e-06	0.0740485	0.1556	0.4182
chr22	38207665	age_hyper	4.46044	8.1791e-06	0.0740768	0.9545	0.8558
chr11	108666528	age_hyper	4.45944	8.21741e-06	0.0743778	0.9152	0.7217
chr8	65554983	age_hypo	-4.45844	8.25584e-06	0.0746699	0.9535	0.9403
chr5	108950284	age_hypo	-4.45834	8.25986e-06	0.0746699	0.9311	0.6188
chr2	106116103	age_hyper	4.45802	8.27194e-06	0.0747329	0.9548	0.9021
chr19	14115807	age_hypo	-4.45742	8.2953e-06	0.0748189	0.4932	0.1751
chr6	46219580	age_hypo	-4.45732	8.29924e-06	0.0748189	0.7635	0.4776
chr6	16147669	age_hypo	-4.45725	8.30186e-06	0.0748189	0.7589	0.8918
chr19	3822101	age_hyper	4.45746	8.29378e-06	0.0748189	0.1238	0.3544
chr18	49004398	age_hyper	4.45697	8.31252e-06	0.074823	0.9719	0.9445
chr8	65711680	age_hyper	4.4571	8.30767e-06	0.074823	0.7343	0.769
chr6	148118687	age_hypo	-4.45638	8.33563e-06	0.074939	nan	0.9427
chr1	91185551	age_hyper	4.45638	8.33558e-06	0.074939	0.6841	0.7204
chr5	77268948	age_hyper	4.45609	8.34681e-06	0.0749936	0.0862	0.4654
chr12	106474682	age_hypo	-4.45577	8.35922e-06	0.0750322	0.6318	0.8026
chr13	45761803	age_hyper	4.45559	8.36647e-06	0.0750322	0.9506	0.8499
chr12	4377930	age_hyper	4.45569	8.36219e-06	0.0750322	0.0228	0.239
chr4	15010084	age_hypo	-4.4554	8.37381e-06	0.0750521	nan	nan
chr2	145794667	age_hypo	-4.45516	8.38289e-06	0.0750876	0.6981	0.6607
chr6	106774308	age_hypo	-4.45488	8.39383e-06	0.0751397	0.8208	0.8735
chr13	114084619	age_hyper	4.45473	8.40005e-06	0.0751496	0.9531	0.9017
chr19	32628270	age_hyper	4.45397	8.42971e-06	0.075369	0.9525	0.9217
chr7	102384529	age_hypo	-4.45383	8.4351e-06	0.0753712	0.8867	0.3596
chr12	3444569	age_hypo	-4.45328	8.45703e-06	0.0754989	0.9028	0.6497
chr16	72223871	age_hypo	-4.45321	8.4597e-06	0.0754989	0.746	0.4289
chr19	16714463	age_hyper	4.45271	8.47942e-06	0.0756289	0.9389	0.9035
chr12	32721968	age_hypo	-4.45193	8.51018e-06	0.0758571	0.9402	0.7318
chr11	88241195	age_hypo	-4.45139	8.53166e-06	0.0759562	nan	nan
chr17	62103268	age_hyper	4.45145	8.52919e-06	0.0759562	0.2153	0.2449
chr9	88137869	age_hyper	4.45041	8.57062e-06	0.0762568	0.0303	0.23
chr18	45458677	age_hyper	4.45017	8.58028e-06	0.0762964	0.9697	0.9444
chr11	120939251	age_hypo	-4.44989	8.59146e-06	0.0763495	0.942	0.7202
chr19	12943374	age_hyper	4.44966	8.60054e-06	0.0763839	0.4884	0.125
chr1	205492736	age_hypo	-4.44895	8.62905e-06	0.0765907	0.9476	0.8751
chr8	56015639	age_hyper	4.44831	8.65484e-06	0.0767732	0.0454	0.3183
chr10	128185654	age_hypo	-4.44787	8.67243e-06	0.0768827	0.9626	0.7942
chr22	41644455	age_hypo	-4.44725	8.69775e-06	0.0770606	0.9213	0.6573
chr6	43473498	age_hypo	-4.44692	8.71087e-06	0.0771302	0.7387	0.5402
chr13	110429404	age_hypo	-4.44661	8.72371e-06	0.0771973	0.4523	0.5293
chr3	23727015	age_hypo	-4.44628	8.73718e-06	0.0772263	0.6418	0.5331
chr9	79359085	age_hypo	-4.44627	8.73752e-06	0.0772263	0.6389	0.6461
chr6	119662395	age_hyper	4.44583	8.75538e-06	0.0773375	0.4178	nan
chr19	47454269	age_hypo	-4.44504	8.7875e-06	0.0775745	0.8278	0.4436
chr9	16100899	age_hypo	-4.44489	8.79349e-06	0.0775807	0.9236	0.3853
chr4	168157166	age_hypo	-4.44469	8.80204e-06	0.0776094	nan	0.8627
chr20	12219693	age_hypo	-4.44445	8.81188e-06	0.0776495	0.9378	0.6938
chr5	2885818	age_hyper	4.4443	8.81769e-06	0.077654	0.9427	0.9005
chr3	145905391	age_hypo	-4.44397	8.83143e-06	0.077674	nan	0.1822
chr1	3340124	age_hypo	-4.44395	8.83207e-06	0.077674	0.9201	0.3445
chr3	48049846	age_hypo	-4.44372	8.84152e-06	0.077674	0.9671	0.8339
chr14	90486367	age_hypo	-4.4436	8.84644e-06	0.077674	0.8137	0.6136
chr2	85839447	age_hyper	4.44361	8.84625e-06	0.077674	0.2605	0.1643
chr1	32814322	age_hypo	-4.44296	8.87281e-06	0.0778127	0.9299	0.7335
chr3	44803447	age_hyper	4.44296	8.87285e-06	0.0778127	0.0331	0.1889
chr18	44786466	age_hyper	4.44256	8.88956e-06	0.0779126	0.3861	0.1187
chr9	79482288	age_hypo	-4.44241	8.89565e-06	0.0779194	0.9435	0.8303
chr1	50882293	age_hyper	4.44193	8.91553e-06	0.0780003	0.0766	0.1453
chr16	34534786	age_hyper	4.44205	8.91045e-06	0.0780003	0.5306	0.3321
chr2	228520340	age_hypo	-4.44168	8.92608e-06	0.0780461	0.8226	0.3229
chr11	9781412	age_hypo	-4.44153	8.93221e-06	0.0780532	0.3423	0.3787
chr11	115370881	age_hypo	-4.44116	8.94748e-06	0.07814	0.2503	0.187
chr10	20132363	age_hypo	-4.44072	8.96597e-06	0.0781718	nan	nan
chr16	83178819	age_hypo	-4.44053	8.97371e-06	0.0781718	0.8197	0.1312
chr13	36948029	age_hypo	-4.44034	8.98158e-06	0.0781718	nan	nan
chr11	131734130	age_hypo	-4.44023	8.98647e-06	0.0781718	0.9245	0.9328
chr10	76582418	age_hypo	-4.44007	8.99279e-06	0.0781718	0.2855	0.76
chr13	114802860	age_hypo	-4.43998	8.99684e-06	0.0781718	0.9452	0.7919
chr9	34590872	age_hypo	-4.43985	9.00197e-06	0.0781718	0.2001	0.5525
chr20	19988159	age_hypo	-4.4398	9.00443e-06	0.0781718	0.9116	0.7188
chr2	60031960	age_hyper	4.43993	8.99868e-06	0.0781718	0.7159	0.554
chr14	57275687	age_hyper	4.44086	8.96e-06	0.0781718	0.0837	0.1922
chr1	175234370	age_hyper	4.4396	9.01269e-06	0.0781972	0.9532	0.8212
chr11	56294949	age_hypo	-4.43941	9.02078e-06	0.0782055	0.9484	0.9152
chr2	26726982	age_hypo	-4.43922	9.02837e-06	0.0782055	0.8702	0.9318
chr18	18888405	age_hypo	-4.43919	9.02965e-06	0.0782055	0.9481	0.7187
chr3	144494014	age_hypo	-4.43894	9.04043e-06	0.0782526	0.9335	0.5827
chr11	40220840	age_hypo	-4.43862	9.05358e-06	0.0783108	0.9436	0.6982
chr2	201333445	age_hypo	-4.4384	9.06317e-06	0.0783108	0.7484	0.8114
chr16	31961153	age_hyper	4.43847	9.05994e-06	0.0783108	0.9297	0.9054
chr16	19796818	age_hypo	-4.43825	9.06943e-06	0.0783187	0.9182	0.4007
chr10	126331375	age_hypo	-4.4374	9.10505e-06	0.0785395	0.9247	0.6481
chr2	74306148	age_hypo	-4.43714	9.11635e-06	0.0785395	0.5379	0.4507
chr20	54658290	age_hypo	-4.43698	9.12277e-06	0.0785395	nan	nan
chr17	61996503	age_hypo	-4.43689	9.12693e-06	0.0785395	0.8891	0.8484
chr22	23863175	age_hypo	-4.43688	9.12713e-06	0.0785395	0.2901	0.2025
chr1	65129494	age_hyper	4.43694	9.12468e-06	0.0785395	0.7786	0.7402
chr6	16140992	age_hypo	-4.43663	9.138e-06	0.0785791	0.4875	0.7959
chr19	5355293	age_hyper	4.43652	9.14245e-06	0.0785791	0.4744	0.1623
chr1	154392859	age_hypo	-4.43631	9.15124e-06	0.0786086	0.3111	0.5249
chr9	1821325	age_hyper	4.43546	9.1875e-06	0.0788738	0.7626	0.7451
chr7	92275125	age_hypo	-4.43469	9.22034e-06	0.0790305	0.8797	0.6114
chr13	39340121	age_hypo	-4.43466	9.22192e-06	0.0790305	0.9166	0.6028
chr10	56970481	age_hyper	4.43488	9.21234e-06	0.0790305	0.9565	0.9323
chr1	226879239	age_hypo	-4.43452	9.22786e-06	0.0790352	0.6808	0.4216
chr15	29384919	age_hypo	-4.4342	9.24142e-06	0.0790966	0.7933	0.5322
chr19	58715768	age_hyper	4.4341	9.24581e-06	0.0790966	0.1903	0.4303
chr1	230968474	age_hypo	-4.43313	9.2875e-06	0.0791992	0.779	0.4665
chr7	147481350	age_hypo	-4.43308	9.28951e-06	0.0791992	nan	nan
chr17	44070802	age_hypo	-4.43307	9.29021e-06	0.0791992	0.2539	nan
chr11	59325357	age_hyper	4.43315	9.28661e-06	0.0791992	0.4289	0.3464
chr7	15255966	age_hyper	4.43321	9.28398e-06	0.0791992	nan	nan
chr5	151150042	age_hyper	4.43356	9.26913e-06	0.0791992	0.3004	0.1232
chr10	22922092	age_hypo	-4.43284	9.30011e-06	0.0792002	0.9399	0.5912
chr9	116311916	age_hypo	-4.4326	9.31022e-06	0.0792002	0.9063	0.6229
chr3	16092944	age_hypo	-4.43256	9.31193e-06	0.0792002	0.9497	0.7849
chr5	172670830	age_hyper	4.43267	9.30715e-06	0.0792002	0.0688	nan
chr3	139242772	age_hyper	4.43231	9.32289e-06	0.0792474	0.955	0.8249
chr18	12456702	age_hypo	-4.43155	9.35563e-06	0.0793282	0.7544	0.6243
chr3	177075421	age_hypo	-4.43151	9.35755e-06	0.0793282	0.2923	0.1143
chr5	141855734	age_hyper	4.43147	9.35945e-06	0.0793282	0.9541	0.8698
chr15	20574625	age_hyper	4.43149	9.3586e-06	0.0793282	nan	0.6694
chr5	83716434	age_hyper	4.43183	9.34377e-06	0.0793282	0.8783	0.6261
chr3	127897969	age_hyper	4.43102	9.37898e-06	0.0794478	0.8839	nan
chr13	89168910	age_hyper	4.43086	9.38573e-06	0.0794591	0.9577	0.8499
chr5	141744292	age_hyper	4.42978	9.43297e-06	0.079675	0.9572	0.945
chr19	45899080	age_hyper	4.42985	9.42988e-06	0.079675	0.37	0.2548
chr6	105389482	age_hyper	4.42996	9.42521e-06	0.079675	0.0609	0.1676
chr4	176190035	age_hyper	4.43002	9.42223e-06	0.079675	0.9591	0.8704
chr6	26570877	age_hypo	-4.42959	9.44113e-06	0.0796981	0.6322	0.8436
chr13	109634772	age_hyper	4.42943	9.44812e-06	0.0797112	0.9627	0.955
chr12	13628061	age_hypo	-4.42927	9.45547e-06	0.0797115	0.8011	0.6839
chr15	46388831	age_hyper	4.42918	9.45903e-06	0.0797115	nan	nan
chr17	17658755	age_hypo	-4.42868	9.48101e-06	0.0798049	0.7372	0.4804
chr3	2885756	age_hyper	4.42873	9.47913e-06	0.0798049	0.9499	0.8158
chr5	34189722	age_hypo	-4.42798	9.51213e-06	0.0800209	0.9426	0.7377
chr15	59048034	age_hypo	-4.42771	9.5241e-06	0.0800299	0.9368	0.6013
chr6	27777978	age_hyper	4.42776	9.52159e-06	0.0800299	0.0371	0.1898
chr4	179218710	age_hyper	4.42751	9.53261e-06	0.0800555	0.9433	nan
chr10	122603238	age_hyper	4.42734	9.54005e-06	0.0800721	0.9219	0.4902
chr6	81209812	age_hyper	4.42707	9.55214e-06	0.0801277	0.9348	nan
chr1	219472319	age_hyper	4.42643	9.58041e-06	0.0803189	nan	nan
chr10	122786994	age_hypo	-4.42535	9.6288e-06	0.0805861	0.9508	0.8427
chr5	131891458	age_hyper	4.4251	9.63977e-06	0.0805861	0.9568	0.958
chr13	35711041	age_hyper	4.4252	9.63539e-06	0.0805861	0.933	0.8334
chr12	54448298	age_hyper	4.42521	9.63484e-06	0.0805861	0.1945	0.1507
chr10	70982460	age_hyper	4.42545	9.62393e-06	0.0805861	nan	0.0414
chr18	11414762	age_hyper	4.42487	9.64996e-06	0.0806254	0.956	0.9323
chr7	43590613	age_hypo	-4.42434	9.67356e-06	0.0806339	0.9578	0.6122
chr17	76126263	age_hypo	-4.42423	9.67848e-06	0.0806339	0.9341	0.6849
chr5	50264982	age_hyper	4.42427	9.67686e-06	0.0806339	0.0624	0.1315
chr2	57675040	age_hyper	4.42447	9.66815e-06	0.0806339	0.9334	0.6286
chr13	28056168	age_hyper	4.42449	9.66695e-06	0.0806339	0.4531	0.177
chr6	129616125	age_hyper	4.42386	9.69519e-06	0.0807273	0.8978	0.8644
chr6	160698158	age_hyper	4.42356	9.7086e-06	0.080793	0.885	0.9359
chr5	1330403	age_hypo	-4.42329	9.72086e-06	0.0808492	0.8361	0.4604
chr13	71204448	age_hyper	4.42296	9.73587e-06	0.0808823	0.9216	0.3694
chr3	1697838	age_hyper	4.42302	9.73298e-06	0.0808823	nan	nan
chr15	102007446	age_hypo	-4.42281	9.74232e-06	0.0808901	0.9459	0.8056
chr5	83682014	age_hypo	-4.42269	9.74796e-06	0.080891	nan	nan
chr17	28081928	age_hypo	-4.42202	9.77809e-06	0.081009	0.9673	nan
chr20	45204797	age_hypo	-4.42195	9.7814e-06	0.081009	0.9056	0.3713
chr8	21990185	age_hypo	-4.42189	9.78427e-06	0.081009	0.3126	0.5054
chr15	41522723	age_hyper	4.42201	9.77881e-06	0.081009	nan	nan
chr11	118497660	age_hypo	-4.42161	9.7968e-06	0.0810669	0.9517	0.7855
chr7	105709644	age_hypo	-4.42125	9.81333e-06	0.0811451	0.8413	0.5116
chr7	103163564	age_hypo	-4.42088	9.83017e-06	0.0811451	nan	nan
chr5	38256943	age_hyper	4.42079	9.83391e-06	0.0811451	0.9271	0.863
chr17	47537701	age_hyper	4.42091	9.82849e-06	0.0811451	0.9579	0.8686
chr4	108176	age_hyper	4.42108	9.82096e-06	0.0811451	0.4989	0.2417
chr8	38616025	age_hypo	-4.41998	9.87093e-06	0.0813624	0.9511	0.8075
chr2	11303816	age_hyper	4.41997	9.87135e-06	0.0813624	0.8291	0.9238
chr2	211900550	age_hypo	-4.41945	9.89508e-06	0.0815112	0.9091	0.3759
chr18	49892738	age_hypo	-4.41921	9.90607e-06	0.0815112	0.9277	0.2204
chr6	134477625	age_hyper	4.4193	9.90216e-06	0.0815112	nan	nan
chr22	29471350	age_hypo	-4.41864	9.93219e-06	0.081558	0.8643	0.5333
chr1	64699495	age_hyper	4.4186	9.93401e-06	0.081558	0.9424	0.9222
chr13	25928882	age_hyper	4.41878	9.92616e-06	0.081558	0.9576	0.9367
chr3	171595381	age_hyper	4.41892	9.91952e-06	0.081558	nan	nan
chr10	15900337	age_hyper	4.41847	9.94021e-06	0.0815632	nan	nan
chr19	13961724	age_hypo	-4.41777	9.97228e-06	0.0817688	0.4786	0.3986
chr8	134230577	age_hypo	-4.41758	9.9812e-06	0.0817688	0.4899	0.4406
chr7	73440773	age_hypo	-4.41756	9.98199e-06	0.0817688	0.7533	0.1817
chr1	90915114	age_hyper	4.41742	9.98838e-06	0.0817755	nan	nan
chr3	147232364	age_hyper	4.41721	9.9984e-06	0.0818118	0.6993	nan
chr6	18198825	age_hypo	-4.41705	1.00059e-05	0.0818272	nan	0.7112
chr11	71211827	age_hypo	-4.41623	1.00435e-05	0.0820211	0.9215	0.1435
chr11	65664126	age_hyper	4.41617	1.00464e-05	0.0820211	0.9412	0.8709
chr2	106015745	age_hyper	4.41618	1.00459e-05	0.0820211	0.1117	0.4116
chr10	20829003	age_hyper	4.41585	1.00614e-05	0.0820525	0.9442	nan
chr5	18820082	age_hyper	4.4159	1.00591e-05	0.0820525	nan	nan
chr13	46060273	age_hypo	-4.41534	1.00851e-05	0.0822004	nan	nan
chr2	121433475	age_hyper	4.41485	1.01082e-05	0.0822971	0.5962	0.5274
chr8	23020911	age_hyper	4.41495	1.01034e-05	0.0822971	0.0592	0.106
chr2	145695725	age_hypo	-4.41407	1.01447e-05	0.0824995	0.9163	0.3677
chr12	94208276	age_hypo	-4.414	1.01479e-05	0.0824995	0.7734	0.3587
chr8	15648777	age_hyper	4.41395	1.015e-05	0.0824995	0.975	0.9353
chr4	155411697	age_hyper	4.41373	1.01604e-05	0.0825387	0.1223	0.0816
chr18	10973657	age_hypo	-4.41324	1.01837e-05	0.0826822	0.8894	0.6035
chr19	2725525	age_hyper	4.41283	1.02027e-05	0.082745	0.9465	0.8756
chr2	597578	age_hyper	4.41294	1.01976e-05	0.082745	0.9146	0.3793
chr3	157224106	age_hyper	4.41265	1.02113e-05	0.0827683	0.9671	0.9431
chr8	66451780	age_hypo	-4.41253	1.02171e-05	0.0827699	0.6301	nan
chr17	21746552	age_hyper	4.412	1.0242e-05	0.0829257	nan	nan
chr3	50228080	age_hyper	4.41128	1.02763e-05	0.0831572	nan	nan
chr11	19711359	age_hypo	-4.41065	1.03061e-05	0.0832354	0.2072	0.3746
chr2	58269070	age_hypo	-4.41049	1.03138e-05	0.0832354	0.9673	0.9454
chr1	7173981	age_hypo	-4.41044	1.03161e-05	0.0832354	0.9531	0.9431
chr8	42203719	age_hyper	4.41036	1.032e-05	0.0832354	0.945	0.9376
chr5	70995837	age_hyper	4.41055	1.0311e-05	0.0832354	0.9555	0.8986
chr7	63341921	age_hyper	4.41094	1.02923e-05	0.0832354	0.5095	0.3976
chr7	11061250	age_hyper	4.40994	1.03398e-05	0.0833492	0.8837	0.6459
chr16	56373249	age_hypo	-4.40982	1.03455e-05	0.0833494	0.733	0.763
chr2	157396977	age_hypo	-4.40962	1.03554e-05	0.0833836	0.9482	0.8374
chr5	132050554	age_hypo	-4.40935	1.03682e-05	0.0834405	nan	nan
chr8	125447251	age_hyper	4.40899	1.03852e-05	0.0835317	nan	nan
chr1	24831145	age_hypo	-4.40826	1.04205e-05	0.0837695	0.8051	0.9029
chr3	24378856	age_hypo	-4.40755	1.04547e-05	0.0839067	0.6821	nan
chr10	55072007	age_hyper	4.40756	1.0454e-05	0.0839067	0.9581	0.9223
chr3	171057400	age_hyper	4.40759	1.04528e-05	0.0839067	0.682	0.1885
chr14	91224196	age_hypo	-4.40711	1.0476e-05	0.0840316	nan	0.7076
chr1	207995947	age_hypo	-4.40635	1.05126e-05	0.0842079	0.0978	0.7352
chr3	129321987	age_hypo	-4.40634	1.05134e-05	0.0842079	0.4815	0.5728
chr9	80377451	age_hypo	-4.40624	1.05182e-05	0.0842079	nan	nan
chr11	97512799	age_hyper	4.40618	1.05209e-05	0.0842079	nan	nan
chr2	168145047	age_hyper	4.40606	1.05269e-05	0.0842098	0.951	0.9252
chr4	6616676	age_hyper	4.40582	1.05387e-05	0.0842578	0.9418	0.89
chr1	90229570	age_hypo	-4.40567	1.05457e-05	0.0842683	0.8821	0.805
chr12	121858777	age_hyper	4.40537	1.05606e-05	0.0842949	nan	nan
chr14	94760546	age_hyper	4.4054	1.05591e-05	0.0842949	0.9083	0.8973
chr2	240366294	age_hypo	-4.4052	1.05687e-05	0.0843141	0.9495	0.5296
chr9	129947247	age_hypo	-4.40475	1.05907e-05	0.0844013	0.821	0.3988
chr7	76180275	age_hypo	-4.40474	1.05912e-05	0.0844013	0.6788	0.8341
chr20	47363052	age_hypo	-4.4046	1.0598e-05	0.0844103	0.9572	0.7744
chr17	56166666	age_hypo	-4.404	1.06275e-05	0.0844896	0.2851	0.4753
chr2	234777051	age_hyper	4.40381	1.06368e-05	0.0844896	0.0695	0.2028
chr13	114565893	age_hyper	4.4039	1.06321e-05	0.0844896	0.1704	0.6397
chr12	80656899	age_hyper	4.404	1.06273e-05	0.0844896	nan	0.5056
chr14	20201743	age_hyper	4.40418	1.06183e-05	0.0844896	nan	nan
chr4	9991840	age_hypo	-4.40365	1.06444e-05	0.0845045	0.678	0.4135
chr15	91644930	age_hypo	-4.40302	1.06754e-05	0.0846124	0.2625	0.6135
chr16	67200181	age_hyper	4.40309	1.0672e-05	0.0846124	0.8529	0.6791
chr9	16070764	age_hyper	4.40322	1.06655e-05	0.0846124	0.9491	0.9221
chr7	492573	age_hyper	4.40262	1.0695e-05	0.0847226	0.8046	0.6678
chr5	174266694	age_hypo	-4.40235	1.07087e-05	0.084785	0.9627	0.7985
chr4	65384524	age_hypo	-4.40174	1.07388e-05	0.0849104	0.9272	0.8249
chr5	14724900	age_hypo	-4.40149	1.07508e-05	0.0849104	0.8065	0.3439
chr12	84516084	age_hyper	4.40144	1.07535e-05	0.0849104	nan	nan
chr4	184066176	age_hyper	4.40153	1.07489e-05	0.0849104	0.8427	nan
chr11	82416130	age_hyper	4.40189	1.07312e-05	0.0849104	0.9721	0.9345
chr11	128337228	age_hypo	-4.40097	1.07767e-05	0.085048	0.9699	0.9524
chr1	97962317	age_hypo	-4.4007	1.079e-05	0.085107	nan	nan
chr8	87048981	age_hypo	-4.4005	1.08004e-05	0.0851429	0.9435	0.7542
chr21	31519344	age_hyper	4.40021	1.08145e-05	0.0852085	0.9526	0.941
chr4	174422351	age_hyper	4.39972	1.08392e-05	0.0853113	0.1491	0.2938
chr15	96875689	age_hyper	4.39981	1.08346e-05	0.0853113	0.0491	0.0757
chr3	196264724	age_hyper	4.39959	1.08457e-05	0.085317	0.6872	0.4645
chr21	47570574	age_hypo	-4.3992	1.08653e-05	0.0853567	0.8152	0.2854
chr1	109811803	age_hypo	-4.39913	1.08683e-05	0.0853567	0.8984	0.3799
chr12	68714027	age_hypo	-4.3991	1.08699e-05	0.0853567	0.3569	0.1987
chr3	72536740	age_hypo	-4.39887	1.08814e-05	0.0853567	0.4165	0.4172
chr17	18163729	age_hyper	4.39867	1.08915e-05	0.0853567	0.0205	0.0919
chr7	123968938	age_hyper	4.39868	1.08911e-05	0.0853567	nan	nan
chr18	65444379	age_hyper	4.39869	1.08905e-05	0.0853567	nan	nan
chr11	62341120	age_hyper	4.39831	1.09096e-05	0.0854531	0.0532	0.1581
chr4	46852760	age_hyper	4.39789	1.09306e-05	0.0854804	0.9412	0.7183
chr7	15647827	age_hyper	4.3979	1.09303e-05	0.0854804	nan	nan
chr8	3361001	age_hyper	4.39804	1.09232e-05	0.0854804	0.3236	nan
chr1	84875741	age_hypo	-4.39769	1.09408e-05	0.0855143	nan	nan
chr10	118872580	age_hypo	-4.39669	1.09916e-05	0.0856907	0.9413	nan
chr15	50219610	age_hypo	-4.3966	1.0996e-05	0.0856907	0.9425	0.4225
chr18	19532231	age_hypo	-4.39657	1.09976e-05	0.0856907	nan	0.9342
chr6	27045861	age_hypo	-4.39655	1.09984e-05	0.0856907	0.9346	0.7274
chr3	19149893	age_hyper	4.39685	1.09834e-05	0.0856907	nan	0.8692
chr7	1471189	age_hyper	4.39697	1.09774e-05	0.0856907	0.8064	0.3573
chr16	15798995	age_hypo	-4.39641	1.10056e-05	0.085701	0.4486	0.7573
chr8	39982418	age_hypo	-4.39626	1.10134e-05	0.0857141	nan	nan
chr2	91943854	age_hypo	-4.396	1.10264e-05	0.0857141	0.9311	0.8812
chr7	103179558	age_hypo	-4.39593	1.10298e-05	0.0857141	0.9119	0.5994
chr4	48728420	age_hypo	-4.39592	1.10306e-05	0.0857141	0.9529	0.8221
chr21	23963021	age_hyper	4.39552	1.10508e-05	0.0857796	0.9508	0.8263
chr17	75762763	age_hyper	4.39553	1.10502e-05	0.0857796	0.9037	0.9263
chr18	77307413	age_hyper	4.39534	1.10599e-05	0.0858049	0.637	0.3375
chr19	53443489	age_hypo	-4.39521	1.10667e-05	0.0858096	0.702	nan
chr12	52398505	age_hypo	-4.39498	1.1078e-05	0.0858096	0.3887	0.7557
chr4	13526769	age_hyper	4.39509	1.10725e-05	0.0858096	0.0786	0.222
chr20	35828828	age_hyper	4.39483	1.10859e-05	0.0858251	0.8443	0.942
chr5	136787052	age_hypo	-4.3943	1.11132e-05	0.0859722	0.6752	0.39
chr3	131267910	age_hyper	4.39423	1.11166e-05	0.0859722	0.9566	0.9229
chr16	9467035	age_hypo	-4.39362	1.1148e-05	0.0860555	0.2953	0.2379
chr1	160019100	age_hypo	-4.39361	1.11485e-05	0.0860555	0.7235	0.2746
chr16	72223960	age_hypo	-4.39354	1.11518e-05	0.0860555	0.7274	0.6553
chr6	50665216	age_hypo	-4.39333	1.11626e-05	0.0860555	0.9666	0.8952
chr22	20785476	age_hyper	4.39335	1.11619e-05	0.0860555	0.0608	0.1005
chr4	80575200	age_hyper	4.39358	1.11498e-05	0.0860555	0.9095	nan
chr10	102626652	age_hyper	4.39306	1.11768e-05	0.0861194	0.4898	0.1535
chr9	79359037	age_hypo	-4.39294	1.11829e-05	0.0861217	nan	nan
chr11	67187243	age_hypo	-4.39229	1.12162e-05	0.0862546	0.9627	0.7277
chr20	45228659	age_hypo	-4.39215	1.12237e-05	0.0862546	0.6118	0.8
chr4	145466393	age_hyper	4.39217	1.12223e-05	0.0862546	nan	nan
chr18	77307487	age_hyper	4.3924	1.12106e-05	0.0862546	0.7054	0.3677
chr15	102226705	age_hypo	-4.39159	1.12525e-05	0.0863946	0.9498	0.8464
chr10	74008172	age_hypo	-4.39157	1.12537e-05	0.0863946	0.318	0.3091
chr15	46772650	age_hyper	4.39124	1.12707e-05	0.0864797	nan	nan
chr8	73506075	age_hyper	4.39081	1.12928e-05	0.0865586	0.9579	0.9028
chr18	77307749	age_hyper	4.3909	1.12884e-05	0.0865586	0.86	0.5818
chr15	32019118	age_hypo	-4.39026	1.13214e-05	0.0866456	0.9204	0.7467
chr4	88897196	age_hypo	-4.39004	1.13332e-05	0.0866456	0.7781	0.4229
chr16	57965772	age_hypo	-4.39003	1.13337e-05	0.0866456	0.8583	0.6582
chr3	78715142	age_hyper	4.39018	1.13257e-05	0.0866456	0.7696	0.3924
chr12	74754786	age_hyper	4.39041	1.13136e-05	0.0866456	0.9686	0.934
chr10	20413917	age_hypo	-4.38973	1.13493e-05	0.08672	0.942	0.8711
chr20	54686827	age_hypo	-4.38905	1.13846e-05	0.0869196	0.9269	0.8219
chr15	91458162	age_hypo	-4.38896	1.13893e-05	0.0869196	0.9038	0.7448
chr2	235458073	age_hypo	-4.38889	1.13933e-05	0.0869196	0.9253	0.6071
chr19	7213341	age_hyper	4.38821	1.14289e-05	0.087146	nan	nan
chr12	43145539	age_hyper	4.38807	1.14363e-05	0.0871574	nan	0.9346
chr4	102088858	age_hyper	4.38795	1.14424e-05	0.0871586	0.9037	0.946
chr10	10061021	age_hyper	4.38766	1.14577e-05	0.0871842	0.9552	0.9319
chr11	117547275	age_hyper	4.38771	1.14548e-05	0.0871842	0.9582	0.9149
chr2	242502241	age_hypo	-4.38741	1.14707e-05	0.0872381	0.9512	0.8352
chr9	80839159	age_hyper	4.38694	1.14959e-05	0.0873842	nan	nan
chr13	50679522	age_hypo	-4.38656	1.15155e-05	0.0873978	0.9717	0.9638
chr18	19283810	age_hyper	4.38657	1.15153e-05	0.0873978	0.0654	0.2093
chr6	100913176	age_hyper	4.38678	1.15041e-05	0.0873978	0.0733	0.1074
chr2	198291009	age_hypo	-4.38608	1.15413e-05	0.0875017	0.4452	0.3221
chr22	22590391	age_hyper	4.38597	1.15471e-05	0.0875017	0.3599	0.1909
chr4	60746648	age_hyper	4.38611	1.15398e-05	0.0875017	nan	nan
chr8	21546917	age_hypo	-4.38542	1.15761e-05	0.0875816	0.9604	0.9415
chr2	71803690	age_hypo	-4.38517	1.15894e-05	0.0875816	0.9142	0.3182
chr7	147844511	age_hypo	-4.3851	1.15935e-05	0.0875816	0.9209	0.6824
chr9	112229734	age_hyper	4.3851	1.1593e-05	0.0875816	0.9372	0.8764
chr14	54626334	age_hyper	4.38516	1.15899e-05	0.0875816	0.9533	0.8998
chr9	75529743	age_hyper	4.38521	1.15872e-05	0.0875816	nan	nan
chr16	19017655	age_hypo	-4.38477	1.16111e-05	0.0876689	0.9021	0.4369
chr3	90185435	age_hyper	4.38452	1.16244e-05	0.0877242	0.9471	0.654
chr5	104765239	age_hypo	-4.38409	1.16472e-05	0.0878064	0.9607	0.9464
chr13	65420686	age_hyper	4.38414	1.16445e-05	0.0878064	nan	nan
chr15	85924088	age_hyper	4.38391	1.16567e-05	0.0878323	nan	nan
chr16	51175381	age_hypo	-4.38334	1.16873e-05	0.0879725	0.6413	0.2353
chr4	42858699	age_hyper	4.38341	1.16834e-05	0.0879725	0.9288	0.5869
chr8	299309	age_hypo	-4.38277	1.17181e-05	0.088143	0.8902	0.6812
chr2	239212577	age_hypo	-4.38255	1.17297e-05	0.088143	0.9089	0.7047
chr16	65532268	age_hypo	-4.38236	1.174e-05	0.088143	0.859	0.5604
chr15	88820082	age_hyper	4.38237	1.17397e-05	0.088143	0.4342	0.8947
chr3	4825370	age_hyper	4.38255	1.17298e-05	0.088143	0.5562	0.9324
chr8	141625447	age_hypo	-4.38193	1.17632e-05	0.088272	0.9585	0.9147
chr8	304716	age_hypo	-4.38163	1.17797e-05	0.0883059	0.9588	0.9078
chr18	23920524	age_hyper	4.38163	1.17794e-05	0.0883059	0.9371	0.827
chr18	70430347	age_hypo	-4.38147	1.1788e-05	0.0883224	nan	nan
chr3	174926614	age_hypo	-4.38047	1.18425e-05	0.0886085	0.9232	0.6723
chr14	20325314	age_hyper	4.38021	1.18564e-05	0.0886085	0.2259	0.1323
chr9	21504251	age_hyper	4.38024	1.18547e-05	0.0886085	0.6276	0.9416
chr9	96536238	age_hyper	4.38031	1.18509e-05	0.0886085	0.9618	0.9456
chr15	74628945	age_hyper	4.38055	1.1838e-05	0.0886085	0.9463	0.8934
chr1	234669283	age_hyper	4.37948	1.18964e-05	0.0888626	0.2991	0.3424
chr9	95254033	age_hyper	4.37914	1.19151e-05	0.0889571	0.8107	0.7166
chr8	140062745	age_hyper	4.37897	1.19243e-05	0.0889805	0.9143	0.659
chr2	145128598	age_hypo	-4.37821	1.19659e-05	0.0892456	nan	nan
chr3	96592399	age_hyper	4.37802	1.1976e-05	0.0892754	0.946	nan
chr21	16249148	age_hypo	-4.37734	1.20138e-05	0.0894658	0.9366	0.5194
chr3	149654742	age_hyper	4.37735	1.20132e-05	0.0894658	nan	nan
chr21	38082602	age_hyper	4.37717	1.20229e-05	0.0894887	0.1141	0.1942
chr18	21980009	age_hypo	-4.37698	1.20336e-05	0.0895223	0.9332	0.7357
chr2	26888314	age_hypo	-4.37638	1.20667e-05	0.0896956	nan	nan
chr4	10458357	age_hyper	4.37634	1.20691e-05	0.0896956	0.0484	0.0996
chr1	7837243	age_hypo	-4.37593	1.20916e-05	0.0897952	0.928	0.872
chr17	75276694	age_hyper	4.37565	1.2107e-05	0.0897952	0.1623	0.4275
chr4	181667264	age_hyper	4.37573	1.21029e-05	0.0897952	nan	nan
chr9	126824315	age_hyper	4.37576	1.21009e-05	0.0897952	0.9559	0.9545
chr4	97751048	age_hyper	4.37531	1.21259e-05	0.0898448	nan	nan
chr14	104761662	age_hyper	4.37541	1.21207e-05	0.0898448	0.9637	0.9543
chr2	106015748	age_hyper	4.37518	1.2133e-05	0.0898516	0.1053	0.3125
chr7	36339973	age_hypo	-4.37482	1.21531e-05	0.0899552	0.927	0.9006
chr15	101342996	age_hypo	-4.37471	1.21592e-05	0.0899552	0.8915	0.3521
chr1	203435234	age_hypo	-4.37439	1.21774e-05	0.0900169	0.9097	0.3522
chr10	35753219	age_hypo	-4.37434	1.21799e-05	0.0900169	0.7724	0.3493
chr16	17169733	age_hypo	-4.37404	1.21968e-05	0.090046	0.9427	0.8534
chr13	76648506	age_hypo	-4.37394	1.22022e-05	0.090046	nan	nan
chr6	33240072	age_hyper	4.37396	1.22015e-05	0.090046	0.0767	0.2496
chr17	62343301	age_hypo	-4.37383	1.22088e-05	0.0900493	0.9573	0.9629
chr17	67811563	age_hypo	-4.3737	1.22156e-05	0.0900543	0.8223	0.8675
chr17	40837514	age_hyper	4.37347	1.22286e-05	0.0900592	0.3577	0.8317
chr1	230777744	age_hyper	4.37351	1.22262e-05	0.0900592	0.4545	0.3816
chr15	102007540	age_hypo	-4.37317	1.22454e-05	0.0901376	0.9567	0.7749
chr17	66708089	age_hyper	4.37296	1.22573e-05	0.0901803	0.9387	0.9454
chr20	51337610	age_hypo	-4.37276	1.22687e-05	0.0902185	0.9741	0.954
chr19	3822111	age_hyper	4.3726	1.22775e-05	0.0902379	0.0436	0.1357
chr1	3340211	age_hypo	-4.37191	1.23163e-05	0.0903329	0.9202	0.4545
chr11	129427004	age_hyper	4.37161	1.23335e-05	0.0903329	0.9688	0.9353
chr8	69842418	age_hyper	4.37164	1.23318e-05	0.0903329	0.9517	0.9242
chr4	183201803	age_hyper	4.37174	1.23259e-05	0.0903329	0.4636	0.9631
[truncated: 236 more rows]
